# Supplementary material for: Serotonin and Melatonin Biosynthesis in Plants: Genome-Wide Identification of the Genes and Their Expression Reveal a Conserved Role in Stress and Development
Source: Int J Mol Sci. 2021 Oct 13;22(20):11034. doi: 10.3390/ijms222011034 (PMC8538589; doi:10.3390/ijms222011034)
Supplement: Supplementary file 1 [file ijms-22-11034-s001.zip]

Archive with 7 entries (6 files):
- Supplementary material/
- Supplementary material/Supplementary file_S1.txt
- Supplementary material/Supplementary Table S1.xlsx
- Supplementary material/Supplementary Table S2.xlsx
- Supplementary material/Supplementary Table S3.xlsx
- Supplementary material/Supplementary Table S4.xlsx
- Supplementary material/Supplementary Table S5.xlsx
