# Supplementary material for: Serotonin and Melatonin Biosynthesis in Plants: Genome-Wide Identification of the Genes and Their Expression Reveal a Conserved Role in Stress and Development
Source: Int J Mol Sci. 2021 Oct 13;22(20):11034. doi: 10.3390/ijms222011034 (PMC8538589; doi:10.3390/ijms222011034)
Supplement: Supplementary file 1 [file ijms-22-11034-s001.zip › Supplementary material/Supplementary file_S1.txt]

>LOC_Os01g56380.1 (OsTDC1)
MAPPSHCHTINGGAPRNGAIPEVETTTSTPAASDTALLLDADEFRRLGHQVVDFIADYYAGLGDYPVHPSVTPGFLRRQLPADAPSRPEPEAFAAALRDVRDLILPGVTHWQSPRHFAHFPASSSTVGALGEALAAGINVVPFTWAASPAATELEMVVVDWLGRALHLPESLLFAGGGGGTILGTSCEAVLCALVAARDRKLAEIGARRIGDLVVYCSDQTHFAFRKAARIAGIPREHCREIPTCRDDVFALSPTALHAAMQADVDAGLVPLFLCATVGTTQTTAVDPVRELCAVAARHGGVWVHVDAAYAGSALVCPEFRDVIAGAEAVDSLSMNAHKWLLANNDCCAVWVAAPSALVAALGTEQEYILRDAAAEGHDVVDYKDWGTTLTRRFRALKVWLVLRCYGVEGLRSHVRSHVAMAAAFEAMVRGDARFEVVAPRRFALVCFRLRSPPERLGVGVGVGGEKAANELNRRLLEEVNAASSGPYMSSAMVGGVYMLRCAIGSTLTEERHVREAWKVVQERATSILRKRG
>LOC_Os05g43510.1 (OsTDC2)
MAILNHSDAAFPVAATTPLLGRRPLDAGEFRRQGRQVVDFIADYYAGINDYPVRPAVAPGFLAGKLPATAPSTPEPDALTAGLRDVRELMLPGLTHWQSPRHFAHFSATASNVGALGEALAAGLNVNPFTWEASPAATELEVVVTDWLGKALHLPERLLFAGGGGGTLLGTSCEAMLCTIVAARDEKLAEIGEERIGDLVVYCSDQTHFSFQKAARIAGIRRGNCREIPTCRESGFVLTATALQAAVAADEAAGRVPLFLCATVGTTPTAAVDPLRELCAAVEGRGVWVHVDAAYAGAACVCPEFRHAIAGAEAVDSFSTNPHKWLLANMDCCALWVARPAALVAALGTDDDVILKDAAAAARPARGDHHHHAAVDYKDWQVALSRRFRALKLWLVLRCHGVDGLRAVVRSHVRMAAALERMVRADARFEVPVPRQFALVCFRLRGGGAAAQLVGGDELTASNELNRRLLEAVNATGRAYMSSAVVGGMYVLRCAVGNSLTEEHHVREAWSVVQGQAAAVLATAGAAADTARTKDHAAGDDHGADQPHAMTTTTTMGCRSGPWEL
>LOC_Os07g25590.1 (OsTDC3)
MSRWHTGSKLDGKSKRRYKVKQKDCFFDARRKKKEIDRGFAGNLVADIQQKIIPGVTHWQSPNYFAYYPSNSSTAGFLGEMLSAAFNIVGFSWITSPAATELEVIVLDWFAKMLQLPSQFLSTALGGGVIQGTASEAVLVALLAARDRALKKHGKHSLEKLVVYASDQTHSALQKACQIAGIFSENVRVVIADCNKNYAVAPEAVSEALSIDLSSGLIPFFICATVGTTSSSAVDPLPELGQIAKSNDMWFHIDAAYAGSACICPEYRHHLNGVEEADSFNMNAHKWFLTNFDCSLLWVKDRSFLIQSLSTNPEFLKNKASQANSVVDFKDWQIPLGRRFRSLKLWMVLRLYGVDNLQSYIRKHIHLAEHFEQLLLSDSRFEVVTPRTFSLVCFRLVPPTSDHENGRKLNYDMMDGVNSSGKIFLSHTVLSGKFVLRFAVGAPLTEERHVDAAWKLLRDEATKVLGKMV
>LOC_Os08g04540.1 (OsTDC4)
MGSLDTNPTAFSAFPAGEGETFQPLNADDVRSYLHKAVDFISDYYKSVESMPVLPNVKPGYLQDELRASPPTYSAPFDVTMKELRSSVVPGMTHWASPNFFAFFPSTNSAAAIAGDLIASAMNTVGFTWQASPAATEMEVLALDWLAQMLNLPTSFMNRTGEGRGTGGGVILGTTSEAMLVTLVAARDAALRRSGSDGVAGLHRLAVYAADQTHSTFFKACRLAGFDPANIRSIPTGAETDYGLDPARLLEAMQADADAGLVPTYVCATVGTTSSNAVDPVGAVADVAARFAAWVHVDAAYAGSACICPEFRHHLDGVERVDSISMSPHKWLMTCLDCTCLYVRDTHRLTGSLETNPEYLKNHASDSGEVTDLKDMQVGVGRRFRGLKLWMVMRTYGVAKLQEHIRSDVAMAKVFEDLVRGDDRFEVVVPRNFALVCFRIRAGAGAAAATEEDADEANRELMERLNKTGKAYVAHTVVGGRFVLRFAVGSSLQEEHHVRSAWELIKKTTTEMMN
>LOC_Os08g04560.1 (OsTDC5)
MGSLDANPAAAYAAFAADVEPFRPLDADDVRSYLHKAVDFVYDYYKSVESLPVLPGVEPGYLLRLLQSAPPSSSAPFDIAMKELREAVVPGMTHWASPNFFAFFPATNSAAAIAGELIASAMNTVGFTWQAAPAATELEVLALDWLAQLLGLPASFMNRTVAGGRGTGGGVILGTTSEAMLVTLVAARDAALRRSGSNGVAGITRLTVYAADQTHSTFFKACRLAGFDPANIRSIPTGAETDYGLDPARLLEAMQADADAGLVPTYVCATVGTTSSNAVDPVGAVADVAARFAAWVHVDAAYAGSACICPEFRHHLDGVERVDSISMSPHKWLMTCLDCTCLYVRDTHRLTGSLETNPEYLKNHASDSGEVTDLKDMQVGVGRRFRGLKLWMVMRTYGAGKLQEHIRSDVAMAKTFEDLVRGDDRFEVVVPRNFALVCFRIRPRKSGAAIAAGEAEAEKANRELMERLNKTGKAYVAHTVVGGRFVLRFAVGSSLQEERHVRSAWELIKKTTTEIVADAGEDK
>LOC_Os10g23900.1 (OsTDC6)
MAPAPSHCHATNGNNGAIAASDTPVKTQHCARLLDADEFRRQGRLVVDLIADYYAGMGEYPVHPTVSPGFLRHRLPAEPPSRREPDAFAAAMQDVRDVILPGLTHWQSPRHFAHFPASSSTAGALGEALAAGINVVPFTWAASPAATELEMVVVDWLGKALHLPERLLFAGGGGGSILGTTCEAILCALVAARDRKLAAIGEGRIGDLVVYCSDQTHFAFCKAARIAGIRREHCREIPTYRDDAFALSPAALRAAMRRDADAGLVPLFVCATVGTTQTTAVDPVGELCAAAAPHGAWVHVDAAYAGSAMVCPELRGAVAGGVEAVDSFSMNAHKWLLANNDCCVMWVRTPSALVAALGTDQEYILKDAAAETAAADGGEGVVDYKDWGITLTRRFRALKLWLVLRCYGVEGLREHIRSHVGMAAAFEGMVRADARFEVVTPRRFALVCFRLRSPNKKTANELNRRLLEEVNAASSGPYMSSANVGGVYMLRCAVGSTLTEERHVREAWKVVQDRATSILSKMEIIM
>LOC_Os10g26110.1 (OsTDC7)
MGSLPLDALQPLDPDTFAADSSAVVDFLAGYYRDVDKYPVRAADLEPGRLRRLLPEAAPEFGEPAERILADVRRDVLPGLTHWQSPSFFAYFPMNASAAGFAGEMLSVGLNVVPFMWVASPAAVELEAVVVDWMARLVGLPDRFLFSGSGGGGGGGGGGVLQGSTCEAVVCTLAAARDRALGRIGHEGIVKLVVYASDQTHATFQKGARLVGITPANFRVVPTAAASGYALTGAAVRAAVEGDVARGLVPLYLCATVGTTGIGAVDPVRELGEVARRHGMWLHVDAAYAGSAAICPEYQGYLDGAELADSVSMNPHKWFLTNMDCCCLWVASPAALTAALSTDPEYLKNAGGGKPQAAAGAGAIDYKDWQISLSRRFRAMKLWFVLRRYGAAGMRAHIRRHVAMAEWFERAVSADERFEVVAKRRFSLVCFRLRGGGGGGDAMNRELLAAVNASGRAFMTHFVVEGKFVIRLAVGGAMTEMRHVGDAWELVQRTAEQLLQRRGTRKNEDENPLPW
>AT2G20340.1 (AtTDC1)
MENGSGKVLKPMDSEQLREYGHLMVDFIADYYKTIEDFPVLSQVQPGYLHKLLPDSAPDHPETLDQVLDDVRAKILPGVTHWQSPSFFAYYPSNSSVAGFLGEMLSAGLGIVGFSWVTSPAATELEMIVLDWVAKLLNLPEQFMSKGNGGGVIQGSASEAVLVVLIAARDKVLRSVGKNALEKLVVYSSDQTHSALQKACQIAGIHPENCRVLTTDSSTNYALRPESLQEAVSRDLEAGLIPFFLCANVGTTSSTAVDPLAALGKIANSNGIWFHVDAAYAGSACICPEYRQYIDGVETADSFNMNAHKWFLTNFDCSLLWVKDQDSLTLALSTNPEFLKNKASQANLVVDYKDWQIPLGRRFRSLKLWMVLRLYGSETLKSYIRNHIKLAKEFEQLVSQDPNFEIVTPRIFALVCFRLVPVKDEEKKCNNRNRELLDAVNSSGKLFMSHTALSGKIVLRCAIGAPLTEEKHVKEAWKIIQEEASYLLHK
>AT4G28680.1 (AtTDC2.1)
MFKPQHMYDREFGTGNGYSNGNGYTNGNGHTNGNGNYNGNGHVNGNGKANGAKVVKMKPMDSELLREQGHIMVDFIADYYKNLQDSPQDFPVLSQVQPGYLRDMLPDSAPERPESLKELLDDVSKKIMPGITHWQSPSYFAYYASSTSVAGFLGEMLNAGLSVVGFTWLTSPAATELEIIVLDWLAKLLQLPDHFLSTGNGGGVIQGTGCEAVLVVVLAARDRILKKVGKTLLPQLVVYGSDQTHSSFRKACLIGGIHEENIRLLKTDSSTNYGMPPESLEEAISHDLAKGFIPFFICATVGTTSSAAVDPLVPLGNIAKKYGIWLHVDAAYAGNACICPEYRKFIDGIENADSFNMNAHKWLFANQTCSPLWVKDRYSLIDALKTNPEYLEFKVSKKDTVVNYKDWQISLSRRFRSLKLWMVLRLYGSENLRNFIRDHVNLAKHFEDYVAQDPSFEVVTTRYFSLVCFRLAPVDGDEDQCNERNRELLAAVNSTGKIFISHTALSGKFVLRFAVGAPLTEEKHVTEAWQIIQKHASKFTRNDHY
>AT4G28680.2 (AtTDC2.2)
MFKPQHMYDREFGTGNGYSNGNGYTNGNGHTNGNGNYNGNGHVNGNGKANGAKVVKMKPMDSELLREQGHIMVDFIADYYKNLQDSPQDFPVLSQVQPGYLRDMLPDSAPERPESLKELLDDVSKKIMPGITHWQSPSYFAYYASSTSVAGFLGEMLNAGLSVVGFTWLTSPAATELEIIVLDWLAKLLQLPDHFLSTGNGGGVIQGTGCEAVLVVVLAARDRILKKVGKTLLPQLVVYGSDQTHSSFRKACLIGGIHEENIRLLKTDSSTNYGMPPESLEEAISHDLAKGFIPFFICATVGTTSSAAVDPLVPLGNIAKKYGIWLHVDAAYAGNACICPEYRKFIDGIENADSFNMNAHKWLFANQTCSPLWVKDRYSLIDALKTNPEYLEFKVKVSKKDTVVNYKDWQISLSRRFRSLKLWMVLRLYGSENLRNFIRDHVNLAKHFEDYVAQDPSFEVVTTRYFSLVCFRLAPVDGDEDQCNERNRELLAAVNSTGKIFISHTALSGKFVLRFAVGAPLTEEKHVTEAWQIIQKHASKFTRNDHY
>AT4G28680.3 (AtTDC2.3)
MFKPQHMYDREFGTGNGYSNGNGYTNGNGHTNGNGNYNGNGHVNGNGKANGAKVVKMKPMDSELLREQGHIMVDFIADYYKNLQDSPQDFPVLSQVQPGYLRDMLPDSAPERPESLKELLDDVSKKIMPGITHWQSPSYFAYYASSTSVAGFLGEMLNAGLSVVGFTWLTSPAATELEIIVLDWLAKLLQLPDHFLSTGKGNGGGVIQGTGCEAVLVVVLAARDRILKKVGKTLLPQLVVYGSDQTHSSFRKACLIGGIHEENIRLLKTDSSTNYGMPPESLEEAISHDLAKGFIPFFICATVGTTSSAAVDPLVPLGNIAKKYGIWLHVDAAYAGNACICPEYRKFIDGIENADSFNMNAHKWLFANQTCSPLWVKDRYSLIDALKTNPEYLEFKVSKKDTVVNYKDWQISLSRRFRSLKLWMVLRLYGSENLRNFIRDHVNLAKHFEDYVAQDPSFEVVTTRYFSLVCFRLAPVDGDEDQCNERNRELLAAVNSTGKIFISHTALSGKFVLRFAVGAPLTEEKHVTEAWQIIQKHASKFTRNDHY
>AT4G28680.4 (AtTDC2.4)
MEFGTGNGYSNGNGYTNGNGHTNGNGNYNGNGHVNGNGKANGAKVVKMKPMDSELLREQGHIMVDFIADYYKNLQDSPQDFPVLSQVQPGYLRDMLPDSAPERPESLKELLDDVSKKIMPGITHWQSPSYFAYYASSTSVAGFLGEMLNAGLSVVGFTWLTSPAATELEIIVLDWLAKLLQLPDHFLSTGKGNGGGVIQGTGCEAVLVVVLAARDRILKKVGKTLLPQLVVYGSDQTHSSFRKACLIGGIHEENIRLLKTDSSTNYGMPPESLEEAISHDLAKGFIPFFICATVGTTSSAAVDPLVPLGNIAKKYGIWLHVDAAYAGNACICPEYRKFIDGIENADSFNMNAHKWLFANQTCSPLWVKDRYSLIDALKTNPEYLEFKVSKKDTVVNYKDWQISLSRRFRSLKLWMVLRLYGSENLRNFIRDHVNLAKHFEDYVAQDPSFEVVTTRYFSLVCFRLAPVDGDEDQCNERNRELLAAVNSTGKIFISHTALSGKFVLRFAVGAPLTEEKHVTEAWQIIQKHASKFTRNDHY
>Solyc03g044120.1.1 (SlTDC1)
MGTLNINHELDDQIFNTINPLDPEEFRRQGHKIVNFLADYYQNIEQYPVCSQVNPGYLQNIVPNSAPNNPESLDKILKDVQNDIIPGLTHWQSPNFFAYFPSSGSTVGFVGEMLSVGFNVVGFNWISSPAATELESIVMDWFGKMLNLPNCFLFASGGGGVLQGTTCEAILCTIVAARDQMLRKISRENFGKLVVYASGQTHFSLKKSAHIAGIDPGNFRVIPTIKAKEYTLCPKSLRLAILNDLKEGNVPLFLCATIGTTSTTSVDPLRLLCDISKEFGIWVHVDAAYVGSACICPEFQVFLDGVENANSFSLNDPSALTNALSTNLEFLRNKATELNQVIDYKDWQIALSRRFRALKLWLVLRSYGVTNLRNLIRSHVNMTKHFEGLIAMDKRFEIFVPRKFAMVCFRISPLVLSQVSIKFDDEKEVNMFNTKLLESINSCSKLYLTHGIVGGTYIIRFAIGASLTHYRHVDIA
>Solyc03g045020.2.1 (SlTDC2)
MNSTRKLILEHDDGECSSSNTSSSTLLDPEEFRRQGHMMVDFLADYFHNIQNYPVRSQVEPGYLTKILPDSAPYHPESIEEILEDVKRNIFPGLTHWQSPFFFAYFPCISSSAGILGEMLSVGLNVVGFSWITSPAATELENIVMDWLGKLINLPNTYLFSGGGGGVIQGTTCEAMLSTIVAARDQMLEKIGRDNIGKLVVYSSDQTHSCFQKSIKISGIRSENFCAIPTTKAIQKDIKVGLVPLFLCATIGTTSTTTIDPLHPLCQIAKEYGIWVHVDAAYAGSACICPEFQHFLNGVENANSFSLNAHKWLFCTLDCCCIWVKDPNSLTKALSTTPEYLRNKASESQQVVDYKNWQITLSRRFRALKLWFVL
>Solyc07g054280.1.1 (SlTDC3)
MGTLNSNNNPQTQSNFPKFNPLDPEEFRTQAHQMVDFIADYYKNIESYPVLSQVEPGYLRTQLPENAPNRPESFDLIMKDVQNHIIPGMTHWLSPNFFAFFPATVSSAAFLGEMLCNCFNSVGFNWLASPAMTELEMVVMDWLANTLKLPKTFMFSGTGGGVLQSTTSEAILCTLIAARDHKIENIGVDEIGKFVVYGSDQTHSTYSKACKVAGIFPCNIRVVPTCIESDFALSPLALRGIIEADVAAGLVPLFLCATVGTTSTTAVDPLSQLGQLAEEFNIWFHVDAAYGGSACICPEFRQYLDGVELADSLSLSPHKWLLSYLDCCCMWVKEPNVLVKTLSTNPEYLRNKRSEYDSVVDYKDWQIGTGRKFKSLRLWFVMRTYGVDNLQSHIRSDVRMAKMFEGFVKSDPMFDVVVPRRFSLVCFRFNPNKEHEPGYIEFLNKKLLDSVNSTGQIYMTHTIVGGIYMLRFAVGATFTEDRHVISAWKFIKESANDLLRKIVF
>Solyc07g054860.1.1 (SlTDC4)
MGSLDSNNSSPTQTNVPKFNPLDPEEFRTQAHQMVDFIADYYKNIETYPVLSQVEPGYLRTQLPENAPYCPEPFEAIMKDVHNHIVPGMTHWLSPNFFAFFPATVSSAAFIGEMLCNCFNSVGFNWLASPAMTELEMIVMDWLANMLKLPKAFMFSGTGGGVLQSTTSEAILCTLIAARDRKLDNIGVDNIGKLVVYGSDQTHSTYTKACKVAGILPCNIRAVPTCIESDFALSPAVLRGIIEADVAARLVPLFLCATVGTTSTTAVDPLSQLGQLAEEFDIWLHVDAAYGGSACICPEFRRYLDGIERANSLSLSPHKWLLSYLDCCCMWVREPNVLVKALSTNPEYLRNKRSEYDSVVDYKDWQIGTGRKFKSLRLWLVMRSYGVANLQSHIRSDVRMAKMFEGFIRSDSRFEVVVPRRFSLVCFRFNPNKEHEPVYIEFLNKKLLDSVNSTGLVYMTHTIVGGIYMLRFAVGATLTEDRHVISAWKLIKESAEGLLRKSVF
>Solyc09g064430.2.1 (SlTDC5)
MVDFIADYYKNIENFPVLSQVQPGYLRKLLPETAPAHSETLQDVLEDVETKILPGVTHWQSPDYFAYFPSNSSVAGFLGEMLSAGINMVGFSWITSPAATELEMIVLDWLAKVLKLPDEFLSTGQGGGVIQGTASEAVLVVILAARDKVLRRFGKDAISKLVVYCSDQTHSSLQKACQIGGIYPENFRVLKADPSRDYALSPDTLSEAVSHDMATGLIPFFFCATIGTTSSTAVDPLLELGKIAKSNSIWFHVDAAYAGSACICPEYRGYMNGVEEADSFNMNAHKWFLTNFDCSALWVKDRSALIQSLSTNPEYLKNKASQENLVVDYKDWQIPLGRRFRSLKLWMVLRLYGLEKLQAYIRNHIELAKLFEELVAQDKRFEIVTPRKFSLVCFRLLPPPSNEDYANKLNHDLLDSVNSTGKLFISHTLLSDRYILRFAIGAPLTEARHIVGAWKVLQDEAATLLSKC
>Sobic.001G255300.1 (SbTDC1)
MGSLPLDAASLRPLDPVAFAGDSGAVLDFLAEYYRDVDKYPVRAADLEPGRLRKLLPEAAPEHGEPMEDVLEDVRRDILPGLTHWQSPSFFAYFPMNASAAGFAGEMLSAGLNVVPFVWAASPAAAELESVVVDWMGTLLGLPQRLLFSGGGGGVLQGSTCEAVVCTLAAARDRALHRLGHDSIIKLVVYASDQTHVTFQKGARLVGIPPSNFRVIQTTPASGYGLTADAVRAAVDSDVARGLVPLYLCATVGTTGLGAVDHVRELGEEARRHGMWLHVDAAYAGSAAICPEFQGYLDGAELADSVSMNPHKWFLTNADCCCLWVASPGALTSALSTDPEYLKNVGTGGKKPAAIDYKDWQISLSRRFRAIKLWVVLRRYGAVGLRAHVRRHVAAAKWLERTVAADERFEVVVPRKFSLVCFRLRAGFVGDDRVDELNRELLAAVNASGRAFMTHFVVDGKFVIRLAVGGAMTEMRHVMDVWDLLQANADQVLRRYQL
>Sobic.002G120700.1 (SbTDC2)
MDGSGSSGGTNGGSGGDGAGWLRPMDAEQLRECGHRMVDFVADYYKSIETFPVLSQVQPGYLKELLPDTAPNKPDTLEALFDDIREKIVPGVTHWQSPNYFAYYPSNSSTAGFLGEMLSAAFNIVGFSWITSPAATELEVIVLDWFAKMLRLPSQFLSTALGGGVIQGTASEAVLVVLLAARDRTLRKHGKTSLEKLVVYASDQTHSALQKACQIAGIFPENVRLVKADCNRNYAVAPLAISDAIATDLSSGLIPFFICATVGTTSSSAVDPLPELGQIAKANDMWLHIDAAYAGSACICPEYRHHLNGVEEADSFNMNAHKWFLTNFDCSLLWVKDRSYLIQSLSTNPEFLKNKASEANSVFDFKDWQIPLGRRFRSLKLWMVLRLYGVENLQSYIRKHIELAKEFEQLVISDSRFEVVTPRTFSLVCFRLVPLASDQDNGRKLNYDLMDAANSSGKIFISHTVLSGKFVLRFAVGAPLTEGQHIFSAWKILQDLATKQLLESS
>Sobic.003G116400.1 (SbTDC3)
MGSLPLDLPMKPLDPHAIAGDSQAILDFLAEYYRDVDKFPVRAADMEPGRVRKLLPEAAPEHGEPMEHILEDVRRDILPGLTHWQSPRFFAFFPMNASSAGLAGEMLSVGLNVVPFVWAASPAAAELESVVVDWMARLFGLPRRFLFSGGGGGVLQGSTCEAVVCTLAAARDGALGRLGHEAIARLVVYASDQTHATFQKGARLVGIPPSNFRVIKTSAASGYGLTAEAVRAAVDRDVGLGLVPLYLCATVGTTGLGAVDPVREIGEEARRHGMWVHLDAAYAGSAAICPEFQDYLDGAELADSVSMNPHKWFLTNMDCCCLWVARPRDLISALSTDPEYLKNVGAEDGGAGTPAAVDYKDWQISMTRRFRAIKLWVILRRYGAAGMRAHIRRHVAAAKWFEQRVAADERFEVVAPRRFSLVCFRLAPRSGRDDDDDDTNHVNRDLLAAVNASGRAFMTHFVVDGKFVIRLAVGGASTELQHVMEVWDLLQAIAAEVLHRHSTIQRNEL
>Sobic.003G116500.1 (SbTDC4)
MGSLSLDMPMKPLDPHAIAGDSQAIQDFLAEYYRNVDKYPVRAADLEPGRVRKLLPDAAPEHGEPMDHILEDVRREILPGLTHWQSPRFFAFFPANASSAGLAAEMLSVGLNVVPFVWAASPAAAELESVVVDWMARLFGLPRRFLFFGGGGGVLQGSTCEAVVCTLAAARDRALGRLGHEAIARLVVYASDQTHATFQKGARLVGIKPSNFRVIRTSAASGYGLTAEAVRAAVDRDVGLGLVPLYLCATVGTTGLGAVDPVREIGEEARRHGMWVHLDAAYAGSAAICREFQDYLDGAELADSVSMNPHKWFLTNMDCCCLWVARPRDLISALSTDPEYLKNVGADDDVAGKPAAIDYKDWQISMSRRFRAIKLWVILRRYGAAGMRAHIRRHVAAAKWFEQRVAADERFEVVVPRTFSLVCFRLAPRVGRDDDDATNHVNRDLLAAVNASGRAFMTHFVVDGKFVIRLAVGGASTELQHVMEVWDLLQGKAVEVLQHYQT
>Sobic.003G309700.1 (SbTDC5)
MAPPSQCHINSNNNGVHLNGTAAVVPTETETVLPPPLLGSRLLDAEEFRRQGHQVVDFIADYYASMEDYPVHPNVTPGFLRRQLPSDAPSRPKPDAFAAALRDVHDLILPGVTHWQSPRHFAHFPASSSTVGALGEALAAGINVVPFTWAASPAATELEMVVVDWLGKALHLPRGLLFCGGGGGTLLGTSCEAILCALVAARERKLAEIGSRRIDDLVVYCSDQTHFAVRKAARIAGIHRDNCREIATCLEGMFALSPAALQAAMQADVDAGRVPLFLCATVGTTQTTAVDPIRELCAVAATHGVWVHVDAAYAGSALVCPEFRHVMDGAEDVDTFSMNAHKWLLANNDCCALWARKPSLLTAALGTEQEYILKSAAADGHDDVVDYKDWSMTLTRRFRSLKLWLVLRCYGVEGLRDHVRAHVGMAASFENMVASDARFEVVVPRLFALVCFRLLSPEKLGGEKTANELNRRLLEEVNATSSGPYMSSAMVGGIYMLRCAIGSTLTEERHVQEAWKVVQDRAASLLRKMEIIYSVVA
>Sobic.007G035000.1 (SbTDC6)
MGSLDTNPTAFSAIGDAAATGFQPLNPDDVRSYLHKAVDFISDYYKSVDSLPVLPDVKPGYLRDQLRSAKLQEHMLVTLVTLVAPLRRSGSHGVSGLPRLAVYAAEQTHSTFFKACRLAGFDPANIRFIPTGPETDYALDPARLLEVMRADVEAGLVPTYVCATVGTTSSNAVDPVGAIADVAAVFKAWVHIDAAYAGSACICPEFRHHLDGVERVDSISMSPHKWLLTCLDCTCLWVRDTHRLTDSLETNPEYLKNDASESGNVTDLKDMQVGVGRRFRGLKLWMVMRTYGAAKLQEHIRSDVAMAKMFEDAVRGDDRFEVVVPRNFALVCFRIRPHGGGMTEEDAEEVNRELMERLNRTGKAYLAHTVVGDRFVLRFAVGSSLQEERHVRSAWELINKTTTEIMQEQIDAE
>Sobic.007G035300.1 (SbTDC7)
MGSLDTTPTATATFADINGSGGFQPLNADDVRSYLHKSVDFIYDYYKSVESLPVLPGVEPGYLRRLLQSVPPTSSAPFDIALKEVRDAVVPGMTHWASPNFFAFFPATNSAAAIAGELVASAMNTVGFTWQANPAATEMEVLALDWLAQLLRLPSTFMNRTAAAGRGSGGGVILGTTSEAMLVTLVAARDAALRRSGSVGVAGITSLAVYAADQTHSTFFKACRLAGFDPANIRSIATGPETDYALDPAKLLEIMLADVDAGLVPTYICATVGTTSSNAVDPVGAIADVAAMFDAWVHIDAAYAGSACICPEFRHHLAGVERVDSISMSPHKWLMTCLDCTCLWVRDAHRLTDSLETNPEYLKNDASESGNVTDLKDMQVGVGRRFRGLKLWMVMRTYGAAKLQEHIRSDVAMAKMFEEAVRADDRFEVVVPRNFALVCFRIRPEGAMTEEDAEEVNRELMERLNRTGKAYLAHTVVGGKFVLRFAVGSSLQEERHVRSAWELIKKTTTEIMEEARDVVEN
>Sobic.007G035500.1 (SbTDC8)
MGSLDTNPTAFSAFGDDVSSGFQPLNPDDVRSYLHKAVDFISDYYKSVESLPVLPDVKPGYLRDQLRSAPPTSSAPFDVTMKELTASVVPGMTHWASPNFFAFFPATNSAAAIAGDLIASAMNTVGFTWQAAPAATEMEVLALDWLAQLLRLPSSFMNRTGAAGRGTGGGVILGTTSEAMLVTLVAARDAALRRSGSHGVSGLPRLAVYAADQTHSTFFKACRLAGFDPANIRSIPTGPETDYALDPARLLEVMRADVEAGLVPTYVCATVGTTSSNAVDSVGAIADVAAVFKAWVHIDAAYAGSACICPEFRHHLDGVERVDSISMSPHKWLLTCLDCTCLWVRDTHRLTDSLETNPEYLKNDASESGNVTDLKDMQVGVGRRFRGLKLWMVMRTYGAAKLQEHIRSDVAMAKMFEDAVRGDDRFEVVVPRNFALVCFRIKPHGGGMTEEDADEANHELMERLNRTGKAYLAHTVVGDRFVLRFAVGSSLQEERHVRSAWELINKTTSEIMQEHIAVE
>Sobic.009G192600.1 (SbTDC9)
MGVAVTAEVVHARSCKGTPPVGAAASVMVWDGAGQGYSCQPVGTTTANGGTTPAAPVAIAMPSLPHPLLDADEFRRQGRLVVDFIADYYARIDEYPVRPAVAPGFLARQLPETAPARPEPDALAAALRDVRDLILPGVTHWQSPRHFAHFAATASNVGALGEALAAGLNINPFTWAASPAATELEVVVTDWLGKALHLPESLLFSGGGGGTLLGTSCEAMLCTIVAARDRKLAEVGEERMGDLVVYCSDQTHFSFQKAARIAGIRRGNCREIPTSMEAGFTLSPKALAAAVRADEAAGRVPLFLCATVGTTPTAAVDPVRELCAAVAGRGVWVHVDAAYAGAASVCPELRHAVAGVERVDSFSTNPHKWLLANMDCCALWVRRPAALTAALGTDHDVILKDPSAQAAQEGGAVVDYKDWQVALSRRFRALKLWLVLRCHGVEGLRGLVRAHVRMAAAFEAMVRTDARFEVPVPRQFALVCFRLRAAAVLVVGEKRARDGDDEVVTAGNELNRRLLEAVNATGRVYMSSAVVGGTYILRCAIGNSLTEERHVREAWSVVQEQATAILAAARRPTARTNRRTVRRAHAAL
>LOC_Os12g16720.1 (OsT5H1)
MELTMASTMSLALLVLSAAYVLVALRRSRSSSSKPRRLPPSPPGWPVIGHLHLMSGMPHHALAELARTMRAPLFRMRLGSVPAVVISKPDLARAALTTNDAALASRPHLLSGQFLSFGCSDVTFAPAGPYHRMARRVVVSELLSARRVATYGAVRVKELRRLLAHLTKNTSPAKPVDLSECFLNLANDVLCRVAFGRRFPHGEGDKLGAVLAEAQDLFAGFTIGDFFPELEPVASTVTGLRRRLKKCLADLREACDVIVDEHISGNRQRIPGDRDEDFVDVLLRVQKSPDLEVPLTDDNLKALVLDMFVAGTDTTFATLEWVMTELVRHPRILKKAQEEVRRVVGDSGRVEESHLGELHYMRAIIKETFRLHPAVPLLVPRESVAPCTLGGYDIPARTRVFINTFAMGRDPEIWDNPLEYSPERFESAGGGGEIDLKDPDYKLLPFGGGRRGCPGYTFALATVQVSLASLLYHFEWALPAGVRAEDVNLDETFGLATRKKEPLFVAVRKSDAYEFKGEELSEV
>AT3G53305.1 (AtT5H1)
MLLRFGVVPVVVFSSKEAAKEVLKTHDLDTCTRPKLVANGLFSRNFKDIGFTQYGEDWREMKKLVGLELFSPKKHKSFRYIREEEGDLLVKKISNSAQTQTLIDLRKASFSFTAGTIFRLAFGQNFHQCDFMDMDRLEELVLEAETNGCILALTDFLPTGLGWLVDRISGCGFGGSECGNNHNDLQKVEYLNMVIKETFRLHPPSPLLLPRETMSDIEIQGYHIPKNALIRINTYTIGRDLKCWSNPERFLNTSINYKGQDYKLLPFGAGRRSCPGMNLGITILELGLLNILYFFDWSFPNGMTIEDIDMEENGALNKTLELIPTLPSALSDGSSGWR
>Solyc03g111940.2.1 (SlT5H1)
MEYFLLVPLLAFIFFLHQFFFSPSNTQKRLSPPSPTKLPIIGNLHQLGSLPHRSLHKLSQKYGPVMLLHLGSKPVLIASSVDAARDIMKTHDLVWSSRPKSSMADGLFYGSKDVAFSPYGEYWRQIRSVTVLHLLSNRRVQSYRHVREEETSNMIDKIRQQCDSVIDLRDVLSCMTNNIISRANIGRTYNEGESGIAVKNLLEETLILAGTFNIGDYIPWLKWVNKIKGLDTRVKEVAKDLDAFLESVIEERLIGNKKAECSAGEAKDFLGVLLEIQDGKETGFPLQRDSLKAILLDAFVAGTDSTYTVLEWTMTELLRHPRVMKKLEDEVRELGQGKTEITEDDLGNMHYLKAVTKESLRLHAPVPLLVARESMEDVKLLDYDIPAKTQVLINAWAIGRDPLLWDHPEEYMPERFLNSDIDVKGLNFELIPFGAGRRGCPGIPFAIMVNELALANLVYKFDFALPKGIKGEDLDMTECNGLAVRRKSPLLVVATPSPWSS
>Solyc03g112010.2.1 (SlT5H2)
MDLTWYALLVPLFFFLHKCFFSTSNKLPPSPTKLPIIGNLHQLGSLPHRSLHKLSKKYGSLMLLHFGSKPVIVASSVDAARDIMKTRDLVWSNRPKSSIADRIFYGSKDLAFSPYGEYWRQIKSITVLHLLSNKRVQSYRVTREEETSNMIEKIRQACDSNSSSSVINLRDCLCSLTNNIVSRVALGRKYNEEGQGGINAKVILHELGELLGTFSIGDYIPWLEWINKINGLDNKVEKVAKELDTFLESVIEEHVSRKNRGENSTGEAKDFVDVLLEIQNGKETGFLLQRDSLKAIILDNFAAGTDTTYTALEWIMIELLRHPRVMKKLEEEVRELAGGKTEITEDDLRNMQYLKAVIKETLRLHPPIPLLIPRESTEDIELLGYHIPAKTQVIINAWAIGRDPLSWDDPEEYRPERFLNSNIDLKGLNFELIPFGAGRRGCPGISFALVVIELALARLVHKFNFSLPKPEELDMTEASGVAIRRKSPLLALATPNIL
>Solyc03g112040.1.1 (SlT5H3)
MISSFADFFFLFFLSFVLLSFFRLSSKKSKKNLPPSPPKFPFIGNFHQLGQQPHRSLQKLTNEYGPMMMLQFGSVPVLIASSAEAATQIMKTQDLGFANKPKSIIPSKLFFGPKDVAFTPYGEYWRNARSVCMLQLLNNKRVQSFSKIREEETSLLLRKINHSIDNSQVVDLTDLFVSMTNDVLCRVALGRKYCDGGEGKKFKSLVIELVELLGVFNIGDYMPWLVWVNHFNGLNAKVDKVAEEFSAFLEGVIEEHNEKIKTDEKEEGSADFVDILLQVQKENKSGFNFEMDSIKAIIMDMFSAGTDTTSTLLEWTMNELIRNPNTLRKLRDEVRQVTQGKSDVTEDDLEHMPYLNAVMKESLRLHSPVPLLPREAIKDTKVLGYDVAAGTQVFVCPWAISRDPTIWENPEEFQPERFLDSCVDYKGLHFELIPFGAGRRGCPGITFAKVVNELALARMLFHFEFSLPNGIKAEDLDVDEALGITVRRKFPLLVVATPRI
>Solyc04g083140.1.1 (SlT5H4)
MPFLSLASVFLFLSFLFLLRKWKNSNSQSKKLPPGPWKLPLLGSMLHMVGGLPHHVLRDLAKKYGPLMHLQLGEVSAVVVTSPDMAKEVLKTHDIAFASRPKLLAPEIVCYSRSDIAFCPYGDYWRQMRKICVLELLSAKNVRSYSSIRRDEVDRLVNFIRSSSSFREPVNFTERLFLFTSSMTCRSAFGKVFKEQDKFIQLIKEVIGLAGGFDVADIFPSLKFLHVLSGMKGKIVNAHHKVDAIVEDVINEHKKNIAMGKTNGALGGEDLIDVLLRLMNDGGLQFPITNDNIKAIIFDMFAAGTETSSSTLVWAMVQLMKNPSVFAKAQAEVREAFKDRETFDENDVEELKYLKLVIKETLRLHPPVPLLVPRECREETDINGYTVPVKTKVMVNVWALGRDPKYWDDAESFKPERFEQSSVDFIGNNFEYLPFGGGRRICPGISFGLANVYLPLAQLLYHFDWKLPNGMEPKDLNLTELVGVTAARKDDLILVATPYQQ
>Solyc06g076160.2.1 (SlT5H5)
MSFIFLLKMLACLFLFLFILFSLTTKKNKAKKLLPSPRKLPIVGNLHQLGKLPHRSLQKLSHEYGDFIFLQLGSIPTLLVSSADVAKEIFRVHDVAFAGRPPLYAAKRLSYNCCNVSFAPYGNYWREARKILALELLSAKRVESFSSIRDEEVSRLIQEIGNSLNSSINISALALTLSNNVVCRVAFGKGSDDESGYDNGGKKFHEILYDTQELLGEFNIADYFPKMAWINKFNGLDERLEKNFRELDKYYDKVIEDHVDSRNWIKEKDDEDLVDVLLRIQKDPNQDIPLQDSHIKGLLADIFVAGTDTSATTIEWTMAELILNPKVMKKVQQEVRQVAKGKTKVHETDLYKLEYMKLVIKEALRLHPPAPLLIPRVTTSTCKIMDYEIKENTRVLINATAIGTDPKYWENPLTFIPERFMNKDIDYKGQSCEFLPFGAGRRGCPGINFSVPLVELAIANLLFHYDWTLPHGMKPKDLDMEEALGLTMHKKIPLCLSASYYYDL
>Solyc09g014900.2.1 (SlT5H6)
MEASILQLLLLLSLTSCTILFYKIRGRWRRRPPSPPSLPIIGHLHLLNQMPHHTFFNLSQKLGKIIYLQLGQIPTLIISSPRLAELILKTNDHIFCSRPQIIAAQYLSFGCSDITFSPYGPYWRQARKICVTELLSSKRVHSFEFIRDEEINRMIELISSRSQSEVDLSQVFFGLANDILCRVAFGTRFIDDKLKDKDLVSVLTETQALLAGFCFGDFFPDFEWVNWLSGMKKRLMNNLKDLREVCDEIIKEHLMKTREDGSEDFVHVLLKVQKRDDLQVPITDDNLKALILDMFVAGTDTSAATLEWTMTELARHPSVMKKAQNEVRKIVANRGKVEEFDLQHLHYMKAVIKETMRLHPPVPLLVPRESIEKCSIDGYEVPAKTRVLINTYAIGRDPEYWNNPLDYNPERFMEKDIDLRGQDFRFLPFGGGRRGCPGYALGLATIELSLARLLYRFDWKLPSGVEAQDMDLSEIFGLATRKKVALKLVPTINKL
>Sobic.009G064400.1 (SbT5H1)
MDAMELNLLLLLVALSAAYVYYTTRRRRSPQRLPPAPPGWPVIGHLHLLSEMPHHTMAELARAMKAPLLRLRLGSVPAVVISKPELARAALTTNDPALASRPHLLSGHFLSFGCSDVTFAPAGPYHRMARRVVVSELLSARRVATYGAVRVKELRRLLAHLTKDNTSPDRPVDLSECFLNLANDVLCRVAFGRRFPHGDGDKLGAVLAEAQDLFAGFTIGDFFPELEPVASTVTGLRRRLKRCLADLRAVCDEIVDEHISGKRQRIPGDRDEDFVDVLLRVQKSPELEVPLTDDNLKALVLDMFVAGTDTTFATLEWVMTELVRHPRVLRKAQEEVRRVVGGKGRVEEADVGELHYMRAIIKETFRLHPAVPLLVPRESVAPCTLGGYDIPAKTRVFINTFAMGRDPEIWDSPLEYLPERFENGGGEIDLKDPDYKLLPFGGGRRGCPGYTFALATVQVSLASLLYHFEWALPPGVAAEDVNLDECFGLATRKKEPLLVVVRKSDDYEFKGEELNEV
>LOC_Os05g40260.1 (OsSNAT1)
MAPAASASASAVVTPSSFRCVPTASCGLGARGKAPAPRRLLHDHAQGKKRAAATWSLKAGLWDSLRSGFLKSNNSTETVEPPSAPIEEEEPLPEELVLLERTLADGSTEQIIFSSAGDVNVYDLQALCDKVGWPRRPLTKIAASLRNSYLVATLHSVTMPSKAEGEERKQLIGMARATSDHAFNATIWDVLVDPSYQGQGLGKALMEKVIRTLLQRDISNITLFADNKVVDFYKNLGFEADPQGIKGMFWYPRF
>LOC_Os08g01170.1 (OsSNAT2)
MQMQAARPRVGVRPRGGIRPFPLPTLSFNNNSNRSACACACAVSVSDSELAARGFAVRRSSTGLDVGALNEVFARVGFPRRQEERLRRALEHSEVVWLEDSASSSAGRPVAFARAAGDGVFNAVVWDVVVEPSCQGLGLGRAVMERLVADLRGKGVSNIALYAEPRVVGFYRLLGFAMDPDAIRGMAFYRSRQQIQNTSS
>AT1G32070.1 (AtSNAT1.1)
MLLIPISSSSSSSIPPPNSYPSNHHSLFFSNLTFPIQHGSRKLKTLRLRANFWESIRSGFVKNNNSTQLVEPPSIVNDEEEETEPLLPVEFTLVERNLEDGLVEEIIFSSGGEIDVYDLQGLCDKVGWPRRPLVKLAAALKNSYMVATLHSVMKSSSDSDSSEGGDGEKQQEKKLIGMARATSDHAFNATIWDVLVDPEYQGQGLGKALVEKLVRALLQRDIGNISLFADSQVVDFYQNLGFEADPEGIKGMFWYPK
>AT1G32070.2 (AtSNAT1.2)
MLLIPISSSSSSSISPPPNSYPSNHHSLFFSNLTFPIQHGSRKLKTLRLRANFWESIRSGFVKNNNSTQLVEPPSIVNDEEEETEPLLPVEFTLVERNLEDGLVEEIIFSSGGEIDVYDLQGLCDKVGWPRRPLVKLAAALKNSYMVATLHSVMKSSSDSDSSEGGDGEKQQEKKLIGMARATSDHAFNATIWDVLVDPEYQGQGLGKALVEKLVRALLQRDIGNISLFADSQVVDFYQNLGFEADPEGIKGMFWYPK
>AT1G32070.3 (AtSNAT1.3)
MLLIPISSSSSSSISPPPNSYPSNHHSLFFSNLTFPIQHGSRKLKTLRLRANFWESIRSGFVKNNNSTQLVEPPSIVNDEEEETEPLLPVEFTLVERNLEDGLVEEIIFSSGGEIDVYDLQGLCDKVGWPRRPLVKLAAALKNSYMVATLHSVMKSSSDSDSSGGDGEKQQEKKLIGMARATSDHAFNATIWDVLVDPEYQGQGLGKALVEKLVRALLQRDIGNISLFADSQVVDFYQNLGFEADPEGIKGMFWYPK
>Solyc05g010250.1.1 (SlSNAT1)
MLLHFNPISTPFTLKPTVHHRNLTVFSQIQPIPIPFTTTNLSISDESLRSKGFNLHSTITDLNLDHLNSVFVAVGFPRRDTEKIQIALENTDSLLWIQYEKTKRPVAFARATGDGVFNAIIWDVVVDPNFQGIGLGKAVMERLVTKLLRKGITNIALYSEPRVLGFYRPLGFVADPDGIRGMVYSRRKNKK
>Solyc10g074910.1.1 (SlSNAT2)
MQTLHLVSTSTVASSSSSSSLPTIVSLNCCRCQPSNQLPFPNSNLGFLKVKRQPKVSNLKASFWDSIRSGFGKNNIIQVIDTPSSEEEEEEPLPEEFVLVEKTQPDGTVEQIIFSSGGDVDVYDLQDLCDKVGWPRRPLSKLAAALKNSYIVATLHSRKFSSGEEGSGEKKLIGMARATSDHAFNATIWDVLVDPSYQGQGLGKVLIEKLIRTLLQRDIGNISLFADSKVVEFYRNLGFEPDPEGIKGMFWYPMY
>Sobic.009G175500.1 (SbSNAT1)
MPPAFAAAPSSSICGVRIPTAVSAPRFLRNRVAAKTRSTSAWSLKAGLWDSLRSGFLKSNNSTETVEPPQAPLEVEEPLPVEIVLLERTLLDGSTEQILFSSAGDVDLYDLQALCDKVGWPRRPLSKIAASLRNSYLVATLHSIIRSSETEGEEKKQLIGMARATSDHAFNATIWDVLVDPSYQGQGLGKALMEKVIRTLLQRDINNITLFADNKVIDFYKNLGFEVDPQGIKGMFWYPRF
> LOC_Os01g54969.1 (OsASMT1)
MDASRNSDLAADELLRAQAELWNHIFAYTKSMSLRCAVELGIPDAVHRRGGAVTVPELVAELALPRSREPFLRRLMRLLAHGGIFDAAAGAEDAYGLTAVSRLLVSAPGGAGQGLSPFARAMLHPIIVSPSISLASWFRAAAADDDDEGADAPRVPFAAVHGGRELWAVAKDDPGFGAAFNDAMACDGRFVMDVLLHGHHHGGAQLFRGITSLVDVGGGSGGAARASAAAFPHVRCTVLELPQVVATVPPGDGGVEFVAGDMFDHVPKADAVLLKWILHGWGDEECVRILRRCREAVPAREDGRRVIVMDLVVGSSSSLGDGARDTETQLLWDVMMMGVVGSPERDEREFCKIFHDAGFSGYKILHVLGIRSVIEVYP
> LOC_Os04g11970.1 (OsASMT2)
MSCTEQELSTQDMLQGHIDLHHHLYGYHKSMALLCATDLGIPGAIHRRGGAATISDIVADTMIPPAKLPHLRRLMRVLSVSGIFAVEEDVYKLTPASRILVGDKASCNFSPLVHLVVSPAMLTTFSSLSPWFRDGRNASPTALFEMAHGMPPWEMMKRDDTMNSALNDACVADSSFLMEIALRERGDVVFRGLRSLVDVGGGHGGAAMAIAKAFPDIKCSVLDLPHVISQAPDDGTVCFIAGDMFEDIPPADAVLLKHVLHCWDADDCVKIVGQCKKAIPVRGDGGKVILINPVIGYGVKQDSTLKETSAG
> LOC_Os05g43930.1 (OsASMT3)
MELTESKCDGGQEVSLLDAQLELYWNTFAVIKSMALKSALDLRIADAVHLHGGAATLAEIASEVALHPSKIPCLRRLMRALTVSGVFAAAVKPGDGGGGEPVYELTPSSRLLVGSSNLSGIMSMILHPTLVVPFLGVGEWLRRDREPPEEDPYCIFKQAHGRSLWELAGRDAAFDALINDGMVSDSRVIMDYVVREHGEVFRGIASLVDLAGGLGAAAQVISKAFPEVRCSVMDLGHVVAKAPAGTDVEYIAGDMFESVPPADAVFLKWVLHDWGDDDCIKILKNCKKAIPPRDKGGKVIIMDIVVGAGPSDQKHREVQALFDMYIMFVNGIERDEQEWKKVFMGAGFSGYKIMPVLGFRSMIEVYP
>LOC_Os05g43940.1 (OsASMT4)
MGSLELSKNKCNGGQEVSLLDAQLELYSNTFAVIKSMALKSALDLGIADAVHRHGGAATLAEIASEVALHPSKIPCLRRLMRALTVSGVFAAAVKPGDGGGGEPVYELTPSSRLLVGSSNLSGIMSMILHPTLVVPFLGVGEWLRRDREPPEEDPYCIFKQAHGRSLWELAGRDAAFDALINDGMVSDSRVIMDYVVREHGEVFRGIASLVDLAGGLGAAAQVISKAFPEVRCSVMDLGHVVAKAPAGTDVEYIAGDMFESVPPADAVFLKWVLHDWGDNDCIKILKNCKKSITPRDKGGKVIIMDIVVGAGPSDQKHREVQALFDMYIMLVNGIERDEQEWKKVFVEAGFSGYKIMPILGFRSMIEVYP
> LOC_Os06g13280.1 (OsASMT5)
MSCHAEQELSTPDMLQGHIELHHHLFSYLKSKALRCAADLGVPSAIHRRGGAATISDIAADTGVHPAKLPHLRRIMRVLTVAGIFAANDEPSSSADQDGDAAGETAYTLTPPSRLLVGDRATCNMDPMMRFLAAHGGVPAWEMTKRDNSYSRALNEACAGDTSFVMDIAVREGGDVFRGLSSLVDVGGGHGAAAMAVARAFPHIKCSVLDLPQAISEAPADGTVNFVAGNMFEYIPPANAVFLKYVLHCWGEEDCIKILQQCKKAIPARGDGGKVIIINTVVGSGEPQDNALKETQVLFDVYMMGIGGGEREEHEWKKIFFEAGFSDYKIKPILGFISVIEVYP
>LOC_Os06g16960.1 (OsASMT6)
MALKCAAELGIPAAIHRRGGAATLRDIVADVALRQAKVPHLRRLMRVLTVSGIFAMKQQQPASSGEAVYTLTPASRLLVAGAGGGHDMSPMLRFLVHPTALTPFFSLHAWFRVDDEEEEEEPVAAGGGAAMSLFEMAHGFPRWEMTGRDAAYGAVLNDAMAADSRFVMEVVFREGGGDVFRGIGSLVDVGGGHGAAAAAVAAAFPHVKCSVLDLPQVVRKAPPDAGDVRFVAGDMFEYVPPADAVLLKYVLHCFGDDDCVKILRRCKEAIPARDAGGKVIIINMVIGSGSQRDIFKETQVLFDLYMMYIDGVEREEKEWENIFSKAGFSAYKIMPILGFLSIIEVYP
> LOC_Os07g27880.1 (OsASMT7)
MEKEQQAGHGKLPHEQLLLQASTELMNLSLGYARSMALGCAAKLGVADAIHRAGGRATLHDLHAALSLHPTKLPFLRRVMRVLVASGVFAQVEEEEEEEDHYRLTPVSSLLVTAGDGRGRSLLPLVLFQLSPLCVTPATSMAEWLRSGGEEETAFEMVHGVGLWGACSRAPDLGEHFNDAMAADSRFIMDMAINGSGRQVFDKITSMVDVAGGTGAAARAVAAAFPHIKCTVLDLPHVIDSIPADHGDVVQFVAGDMMDFIPKADALLLKFVLHDWSDEDCIKILKRCKEAIIPSRAAGGKIIILDVVVGSSSEAICQGTQQLFDLIISVTRKSGARYSRRQDSLNTRLAQC
> LOC_Os07g27970.1 (OsASMT8)
MEHEQLLQASTELMNHSLGYIRSMALGCAAKLGVADAIHHAGGRATMDDLRAALSLHPSKLPYFLRRVMRVLVASGVFAHDEEEDDDDIYRVTPVSSLLVTATGGNGGRSLLPFVLLQLSPPIYVTPATSMAEWLTSGEEETPFEMTHGAGLWTVCSRDPELGELFNDAMAADSAFIMDVAIRGAGRQVFDKITSLVDVAGGTGTAARVVAAAFPHIKCTVLDLPHVIDSIPADHRGRDVVKFVAGDMMDFIPRADALLLKFVLHDWSDEDCMKILKRCKEAIPSREAGGKVIVIDVVVGSSTQAMCHGTQLLFDLLISTTLPGMQRGEKEWCKVFKEAGFTDYKISPVLGIRSIIEVFP
> LOC_Os07g28040.1 (OsASMT9)
MEHEQLVQASTELMHHSLGYVRSMALGCAAKLGVADAIHRAGGRATLHDLHAALSLHPTKLPFLRRVMRVLVASGVFAQVKEEEDHYRLTPVSSLLVTAGRTLLPFVLLQHSPLCVTPATSMAEWLKTGEEETAFEMAHGAGLWGACRRAPELGDFFNDAMAADSAFIMDAAIRGARQVFDKITSLVDVAGGTGAAARAVAAAFPHIKCTVLDLPHVIDSIPVDHGDVVQFVAGDMMDFIPQADALLLKFVLHDWSDEDCVKILKRCKEAIPSKDKGGKVIIIDVVVGSSSQAMCYGTQLLFDLTISMLTPGMERDEKEWFKIFNEAGFTEYKISPVLGIRSIIEVFP
> LOC_Os08g07260.1 (OsASMT10)
MALKCAIDLGIPSAIHRNGGSASLPDLLATLPIAENKRPFLHRLMRFLTVSGIFTSADDGVYQLTRVSRLLVDSIPLNLLPSFLCLGEWFRDGGDTTPFAMAHGIDVWGAMSLDRALAAGFSASMAADSKFLAEIAIRRHVEAFMNVSSLVDVGGGDGSMARAIVKAFPHIKCLVLDLPHVVRGIPADGFVEYVAGDMMDFVPPANVVLLKLVLHDWSDEDCVRILSRCREAISNREGGKVIIIDTVIGSQSQQIYEAQLFLDLCMMTVTTGKEREEKEWHMIFLKAGFTQYKILPILGIKSLIEVYP
> LOC_Os08g19420.1 (OsASMT11)
MEKIQVTTPMADSSFNPEFLQAHAELWNLTFSYLKAMALECAIKLGIPNAIHRCGGSASLSELVISIPVPETRKPHLPRLMRFLAAVGVFSLDNPTIDEEVTEKGMGIYRLTPLSRLLVDGSIGGHGSLSPFVLSQTTKYHVSAAMNLSDWFMTEDKEVAIEMPFRAAHGTDLWGVMSRDANMNEVFNAGMGSDSRLAINFIISKCGEVFEGISSLVDVGGGTGTTARDIAKAFPHIKCSVLDLPNVIDTITVDGIIEYIAGDMMEQIPPTDAVLLKYILHDWNDEDCVKILKQCRNAIHAQKPGGKVIIIDIVVGSPSKDMFEAQVSFDLLMMVITSGKERDQHEWHKIFMDAGFSHYKTRPVLGFLAITELYP
> LOC_Os08g35310.1 (OsASMT12)
MDQKQDEILKKDRAELLQAQAELWCHTFGYLKSIALRCAVELGIPNAIHRNGGSASLPELLGTLPLAANKRSCLPRLMRFLVSFGIFKEDISREGTTTTTSVYQLTPVSRLLVDASSRGIFVLGNWLTSSDENTPFGMAHGMDFWDFTGHDAEYSMLFNKGMASDSHFVVNIVIHECAEVFVGVRSLVDVGGRNGAMAKAIADAFPHIKCYVLDLPHVIHGTPTDGIVEFVAGDMMHFVPSADVVLLKFVLHDWSDEDCVRILTRCKQAITNKEEGGKVIIIDTVIGSPSQQILEAQLSMDICMMTLTTGKEREERDWHKIFLEAGFTRYKIMPILGVRALIEVYP
>LOC_Os09g17560.1 (OsASMT13)
MAQNVQENEQVMSTEDLLQAQIELYHHCLAFIKSMALRAATDLRIPDAIHCNGGAATLTDLAAHVGLHPTKLSHLRRLMRVLTLSGIFTVHDGDGEATYTLTRVSRLLLSDGVERTHGLSQMVRVFVNPVAVASQFSLHEWFTVEKAAAVSLFEVAHGCTRWEMIANDSKDGSMFNAGMVEDSSVAMDIILRKSSNVFRGINSLVDVGGGYGAVAAAVVRAFPDIKCTVLDLPHIVAKAPSNNNIQFVGGDLFEFIPAADVVLLKCILHCWQHDDCVKIMRRCKEAISARDAGGKVILIEVVVGIGSNETVPKEMQLLFDVFMMYTDGIEREEHEWKKIFLEAGFSDYKIIPVLGVRSIIEVYP
>LOC_Os10g02840.1 (OsASMT14)
MTPFEVAHGCTRWEIIANDAKDGSVFNTAMVEDSRVAMDIILKESCGVFQGISSLVDVGGGHGAAAAAIATAFPNIKCTVLDLPHIVAEAPTTHSNIQFVGGDFFEFIPAADVVLLKYILHAWQDDDCVKILRRCKEAILARDAGGKVIIIEVVVGIGPKEIVPKEMQILFDVFMMYVDGIEREEHEWKKIFLEAGFSDYKITPVLGARSIIEVYP
> LOC_Os10g02880.1 (OsASMT15)
MAQRVQEEDEQMMSTDDLIQAQIKLYHHCFAFIKSTALWAAIDLRIADVIHRNGGAATLSDLALNVGLHPTKLSHLRRLMRVLTVTGIFAVEDRNGEAMYTLTRVSRLLLNSDGEGTHALSQMARVLANPLAVISHFSIHEWFTTEKATTMTPFEVAHGCTRWEMIANDAKDGSVFNAGMVEDSRVAMDIILKESCGIFQGISSLIDVGGGHGAAAAAIATAFPNIKCTVLDLPHIVAEAPATHSNIQFIGGDLFKFIPAADVVLLKCLLHCWQDDDCVKILRLCKEAIPARDAGGKVIIIEVVVGIGSEEIVPKEMQLLFDVFMMYIDGIEREEYEWKKIFLEAGFSDYKITPVLGARSIIEVYP
> LOC_Os11g12760.1 (OsASMT16)
MAGQANTIQVPTDAELLQAQADLWRHSFSYLTAMALRCAAKLGIPTAIHRLGGEEAAASLPDLMAALSLPASKQPFVRRLMRLLVAVGVFAADGVADERYRLTPLSRILVDGVAAADDHHHDVLQTPFVLTATSRQYVEAALGVDEWLRKDAPPAPAPVPSPFEDAHGAPLFDEATAAAIDPEFAAAADDALAAHDSLGIGAVLRECGDLLRGVASLTDCAGGDGATARAIAAAFPHIKCTVLDLPKVIDKAPVDDGVVNYVAGDMFHAVPPAQAVLLKLVLHFWSDDDCVKILSQCKKAIPSRKEGGKVIVIDILIEPSLGPAMLETQLLMDMAMMVNTRGRQRDESEWRDLFFRAGFSDYKIAKKLGARAVFEVYP
> LOC_Os11g33300.1 (OsASMT17)
MALIHGSEEVISHEEDMVGAFALLYHHVFSYIKPMALKCAVELGIPDAIHRRGGAATLANIAADTGVHASRLTDLRCLMKLLTTSGMFAATAATTDGGEGEPAVATSTMYTLTAASGLVVGPRGLSTVVRFAAGPVAVSPFFDMHAWLRAAPAAAPPAARSLFELAHGRSRWDAANADNDTMNAHSFVESQLLIEAVLRDHAGVFRGLRSLVDVGGGHGAVAKAIAAAFPDIKCTVMDLPHVVADAPVSDDGNLHLVAGDMFQSIPPADAVLLKYVLHCWGDDDCVRILRNCREAIPAREAGGKVIITELVLGSSAASRDANVAEAEDMHSLFLMCISGVGREEREWRAIFSDAGFGDYKITPVLGPISVIEVYP
>LOC_Os12g25450.1 (OsASMT18)
MATTQSNDHGAGLLDAQLELYANTLAVVKSMALKTAMDLGIADAIHHHGGAATLPQILTRVTLHPSKIPCLRRLMRVLTLTGVFAVEKPTAADEPPVYALTPVSRLLVSSGNLQQAPIMSLLLHPSCITPFLRIGDWLQRELPGSSIFEHTHGRSLWEVADGDAAFSKVFNDAMVSDSRLVMDVVVREHGDVFRRISSLVDVAGGHGTAAQAIARAFPEVKCSVMDLAHVVAKAPGGTGVEYIAGDMFESIPPANAVFLKWIMHDWGDDECVKVLKNAKKAIPSKDAGGKVIIIDVVVRAGSPDQKHIELQALFGAYMMLINGVERDEKEWKKVFIEAGFSGYKIIPVLGFRSIIEVYP
> LOC_Os12g25490.1 (OsASMT19)
MAPIQSNGQHATSSLDALSELYGNTFSVIKSMALKAALDLGIADAIHHHGGAATMAQIATRVTLHPSKIPCLRRLMRVLTLSGIFAVQKPAPGDAAAEADEAPMYTLTPVSRLLIGAGNQRHMMSMLLHPCFIAPFFRISDWLQLELPEPCMFKHTHGQSFWEMTNEDAAFNTVVNDGMASDSAFMMDILVREHGEVFQGISSLVDVAGGNGAAARAIAKAFPEVKCSVMDLAHVVADAPRGTGVEFIAGDMFDSIPAANAVFLKWIMHDWSDNDCVKILRNCKKAIPSRDAGGKVIIMDIVVGVGPSDQKHRDVQILFDALIMFVNGVERDEQEWKKLFVEAGFSSYKIMPVMGFRSIIEVYP
>AT1G21100.1 (AtASMT1)
MGYLFQETLSSNPKTPIVVDDDNELGLMAVRLANAAAFPMVLKAALELGVFDTLYAAASRTDSFLSPYEIASKLPTTPRNPEAPVLLDRMLRLLASYSMVKCGKALSGKGERVYRAEPICRFFLKDNIQDIGSLASQVIVNFDSVFLNTWAQLKDVVLEGGDAFGRAHGGMKLFDYMGTDERFSKLFNQTGFTIAVVKKALEVYEGFKGVKVLVDVGGGVGNTLGVVTSKYPNIKGINFDLTCALAQAPSYPGVEHVAGDMFVDVPTGDAMILKRILHDWTDEDCVKILKNCWKSLPENGKVVVIELVTPDEAENGDINANIAFDMDMLMFTQCSGGKERSRAEFEALAAASGFTHCKFVCQAYHCWIIEFCK
>AT1G21110.1 (AtASMT2)
MGYLFEETLSSNPKTPIVVDDDNELGLMAVRLANAAAFPMVLKASLELGVFDTLYAEASRTDSFLSPSEIASKLPTTPRNPGAPVLLDRMLRLLASYSMVKCEKVSVGKEQRVYRAEPICRFFLKNNIQDIGSLASQVIVNFDSVFLNTWAQLKDVVLEGGDAFGRAHGGMKLFDYMGTDERFSKLFNQTGFTIAVVKKALEVYQGFKGVNVLVDVGGGVGNTLGVVTSKYPNIKGINFDLTCALAQAPTYPGVEHVAGDMFVDVPTGNAMILKRILHDWTDEDCVKILKNCWKSLPQNGKVVVIELVTPDEAENGDINANIAFDMDMLMFTQCSGGKERSRAEFEALAAASGFSHCQFVCQAYHCWIIEFCK
>AT1G21120.1 (AtASMT3)
MGYLFEETLSSNPKTPIVVDDDNELGLMAVRLANAAAFPMVLKASLELGVFDTLYAEASRTDSFLSPSEIASKLPTTPRNPGAPVLLDRMLRLLASYSMVKCEKVSVGKGERVYRAEPICRFFLKNNIQDIGSLASQVIVNFDSVFLNTWAQLKDVVLEGGDAFGRAHGGMKLFDYMGTDERFSKLFNQTGFTIAVVKKALEVYQGFKGVNVLVDVGGGVGNTLGVVTSKYPNIKGINFDLTCALAQAPSYPGVEHVAGDMFVDVPTGDAMILKRILHDWTDEDCVKILKNCWKSLPENGKVVVIELVTPDEAENGDINANIAFDMDMLMFTQCSGGKERSRAEFEALAAASCFTHCKFVCQAYHCWIIEFCK
>AT1G21130.1 (AtASMT4)
MGYLLEETLSSNSKTPIVIDDDNELGLMAVRLANAAAFPMVLKAALELGVFDTLYAEASRSDSFLSPSEIASKLPTTPRNPEAPVLLDRMLRLLASYSVVKCGKVSEGKGERVYRAEPICRFFLKDNIQDIGSLASQVIVNFDSVFLNTWAQLKDVVLEGGDAFGRAHGGMKLFDYMGTDERFSKLFNQTGFTIAVVKKALEVYQGFKGVNVLVDVGGGVGNTLGVVASKYPNIKGINFDLTCALAQAPSYPGVEHVAGDMFVDVPTGDAMILKRILHDWTDEDCVKILKNCWKSLPESGKVVVIELVTPDEAENGDINANIAFDMDMLMFTQCSGGKERSRAEFEALAAASGFTHCKFVCQAYHCWIIEFCK
>AT1G33030.1 (AtASMT5)
MEEQNLSSYAMILSSSSVLPMVLKTAIDLGLFDILAESGPSSASQIFSLLSNETKKHHDSSLVNRILRFLASYSILTCSVSTEHGEPFAIYGLAPVAKYFTKNQNGGGSLAPMVNLFQDKVVTDMWYNLKDSVLEGGLPFNNTHGSSAVELVGSDSRFREVFQSSMKGFNEVFIEEFLKNYNGFDGVKSLVDVGGGDGSLLSRIISKHTHIIKAINFDLPTVINTSLPSPGIEHVAGDMFTNTPKGEAIFMKWMLHSWDDDHCVKILSNCYQSLPSNGKVIVVDMVIPEFPGDTLLDRSLFQFELFMMNMNPSGKERTKKEFEILARLAGFSNVQVPFTSLCFSVLEFHKNK
>AT1G51990.1 (AtASMT6.1)
MISLQTSGGSSEEEDMLLAIQLGGLNFVPYIVKTARELDLFEIMAKARPLGSYLSPVDLASMAAPKNPHAPMMIDRLLRFLVAYSVCTCKLVKDEEGRESRAYGLGKVGKKLIKDEDGFSIAPYVLAGCTKAKGGVWSYLTEAIQEGGASAWERANEALIFEYMKKNENLKKIFNESMTNHTSIVMKKILENYIGFEGVSDFVDVGGSLGSNLAQILSKYPHIKGINFDLPHIVKEAPQIHGVEHIGGDMFDEIPRGEVILMKWILHDWNDEKCVEILKNCKKALPETGRIIVIEMIVPREVSETDLATKNSLSADLTMMSLTSGGKERTKKEFEDLAKEAGFKLPKIIYGAYSYWIIELYPN
>AT1G51990.2 (AtASMT6.2)
MISLQTSGGSSEEEDMLLAIQLGGLNFVPYIVKTARELDLFEIMAKARPLGSYLSPVDLASMAAPKNPHAPMMIDRLLRFLVAYSVCTCKLVKDEEGRESRAYGLGKVGKKLIKDEDGFSIAPYVLAGCTKAKGGVWYNVQHAIQEGGASAWERANEALIFEYMKKNENLKKIFNESMTNHTSIVMKKILENYIGFEGVSDFVDVGGSLGSNLAQILSKYPHIKGINFDLPHIVKEAPQIHGVEHIGGDMFDEIPRGEVILMKWILHDWNDEKCVEILKNCKKALPETGRIIVIEMIVPREVSETDLATKNSLSADLTMMSLTSGGKERTKKEFEDLAKEAGFKLPKIIYGAYSYWIIELYPN
>AT1G62900.1 (AtASMT7)
MRVFELIGSNEQFAEMFNRTMSEASTLIMKKVLEVYKGFEDVNTLVDVGGGIGTIIGQVTSKYPHIKGINFDLASVLAHAPFNKGVEHVSGDMFKEIPKGDAIFMKWILHDWTDEDCVKILKNYWKSLPEKGKVIIVEVVTPEEPKINDISSNIVFGMDMLMLAVSSGGKERSLSQFETLASDSGFLRCEIICHAFSYSVIELHK
>AT1G63140.1 (AtASMT8.1)
MENHLQHSLTIIPKPDLIKEEQRYHEDTVSLQAERILHAMTFPMVLKTALELGVIDMITSVDDGVWLSPSEIALGLPTKPTNPEAPVLLDRMLVLLASHSILKYRTVETGDNIGSRKTERVYAAEPVCTFFLNRGDGLGSLATLFMVLQGEVCMKPWEHLKDMILEGKDAFTSAHGMRFFELIGSNEQFAEMFNRAMSEASTLIMKKVLEVYKGFEDVNTLVDVGGGIGTIIGQVTSKYPHIKGINFDLASVLAHAPFNKGVEHVSGDMFKEIPKGDAIFMKVSRK
>AT1G63140.2 (AtASMT8.2)
MENHLQHSLTIIPKPDLIKEEQRYHEDTVSLQAERILHAMTFPMVLKTALELGVIDMITSVDDGVWLSPSEIALGLPTKPTNPEAPVLLDRMLVLLASHSILKYRTVETGDNIGSRKTERVYAAEPVCTFFLNRGDGLGSLATLFMVLQGEVCMKPWEHLKDMILEGKDAFTSAHGMRFFELIGSNEQFAEMFNRAMSEASTLIMKKVLEVYKGFEDVNTLVDVGGGIGTIIGQVTSKYPHIKGINFDLASVLAHAPFNKGVEHVSGDMFKEIPKGDAIFMKWILHDWTDEDCVKILKNYWKSLPEKGKVIIVEVVTPEEPKINDISSNIVFGMDMLMLAVSSGGKERSLSQFETLASDSGFLRCEIICHAFSYSVIELHK
>AT1G76790.1 (AtASMT9)
MGHLIPQTGDEETELGLAAVRLANCAAFPMVFKAAIELGVIDTLYLAARDDVTGSSSFLTPSEIAIRLPTKPSNPEAPALLDRILRLLASYSMVKCQIIDGNRVYKAEPICRYFLKDNVDEELGTLASQLIVTLDTVFLNTWGELKNVVLEGGVAFGRANGGLKLFDYISKDERLSKLFNRTGFSVAVLKKILQVYSGFEGVNVLVDVGGGVGDTLGFVTSKYPNIKGINFDLTCALTQAPSYPNVEHVAGDMFVDVPKGDAILLKRILHDWTDEDCEKILKNCWKALPENGKVIVMEVVTPDEADNRDVISNIAFDMDLLMLTQLSGGKERSRAEYVAMAANSGFPRCNFVCSAYHLWVIELTKQA
>AT1G77520.1 (AtASMT10)
MTNHLQDPLPTYPKPVLTKEEQEVDEKMVSLQAESIVNTVAFPMVLKAAFELGVIDTIAAAGNDTWLSPCEIACSLPTKPTNPEAPVLLDRMLSLLVSHSILKCRMIETGENGRTGKIERVYAAEPVCKYFLRDSDGTGSLVPLFMLLHTQVFFKTWTNLKDVILEGRDAFNSAHGMKIFEYINSDQPFAELFNRAMSEPSTMIMKKVLDVYRGFEDVNTLVDVGGGNGTVLGLVTSKYPHIKGVNFDLAQVLTQAPFYPGVEHVSGDMFVEVPKGDAVFMKWILHDWGDEDCIKILKNCWKSLPEKGKIIIVEFVTPKEPKGGDLSSNTVFAMDLLMLTQCSGGKERSLSQFENLAFASGFLRCEIICLAYSYSVIEFHK
>AT1G77530.1 (AtASMT11)
MSNHLQDPLTTYPKPGLTKEEQEIDEKMVSLQAESIVNAVAFPMVLKAALELGVIDTIAAASNGTWLSPSEIAVSLPNKPTNPEAPVLLDRMLRLLVSHSILKCCMVESRENGQTGKIERVYAAEPICKYFLKDSDGSGSLSSLLLLLHSQVILKTWTNLKDVILEGKDAFSSAHDMRLFEYISSDDQFSKLFHRAMSESSTMVMKKVLEEYRGFEDVNTLVDVGGGIGTILGLITSKYPHIKGVNFDLAQVLTQAPFYPGVKHVSGDMFIEVPKGDAIFMKWILHDWGDEDCIKILKNCWKSLPEKGKVIIVEMITPMEPKPNDFSCNTVLGMDLLMLTQCSGGKERSLSQFENLAFASGFLLCEIICLSYSYSVIEFHK
>AT3G53140.1 (AtASMT12)
MENESSESRNRARLAIMELANMISVPMSLNAAVRLGIADAIWNGGANSPLSAAEILPRLHLPSHTTIGGDPENLQRILRMLTSYGVFSEHLVGSIERKYSLTDVGKTLVTDSGGLSYAAYVLQHHQEALMRAWPLVHTAVVEPETEPYVKANGEAAYAQYGKSEEMNGLMQKAMSGVSVPFMKAILDGYDGFKSVDILVDVGGSAGDCLRMILQQFPNVREGINFDLPEVVAKAPNIPGVTHVGGDMFQSVPSADAIFMKWVLTTWTDEECKQIMKNCYNALPVGGKLIACEPVLPKETDESHRTRALLEGDIFVMTIYRTKGKHRTEEEFIELGLSAGFPTFRPFYIDYFYTILEFQK
>AT4G35150.1 (AtASMT13)
MEESKRNLLDEEAKASLDIWRYVFGFADIAAAKCAIDLKIPEAIENHPSSQPVTLSELSSAVSASPSHLRRIMRFLVHQGLFKEVPTKDGLATGYTNTPLSRRMMITKLHGKDLWAFAQDNLCHSQLINEAMACDARRVVPRVAGACQGLFDGVATVVDVGGGTGETMGILVKEFPWIKGFNFDLPHVIEVAQVLDGVENVEGDMFDSIPASDAVIIKWVLHDWGDKDCIKILKNCKEAVLPNIGKVLIVECVIGEKKNTMIAEERDDKLEHVRLQLDMVMMVHTSTGKERTLKEWDFVLTEAGFARYEVRDFDDVQSLIIAYRS
>AT4G35160.1 (AtASMT14)
MSSDQLSKFLDRNKMEDNKRKVLDEEAKASLDIWKYVFGFADIAAAKCAIDLKIPEAIENHPSSQPVTLAELSSAVSASPSHLRRIMRFLVHQGIFKEIPTKDGLATGYVNTPLSRRLMITRRDGKSLAPFVLFETTPEMLAPWLRLSSVVSSPVNGSTPPPFDAVHGKDVWSFAQDNPFLSDMINEAMACDARRVVPRVAGACHGLFDGVTTMVDVGGGTGETMGMLVKEFPWIKGFNFDLPHVIEVAEVLDGVENVEGDMFDSIPACDAIFIKWVLHDWGDKDCIKILKNCKEAVPPNIGKVLIVESVIGENKKTMIVDERDEKLEHVRLMLDMVMMAHTSTGKERTLKEWDFVLKEAGFARYEVRDIDDVQSLIIAYRS
>AT5G37170.1 (AtASMT15)
MTNHHQESLTTYPKPGPTREQEQVDEEMMSMQMQALRITNSLAFPMGVWLSPSEIAFGLPTKPTNPEAPMLIDRMLRLLVSHSILKCRLVETGENNRTESTQRVYAAEPDTSEGCDTRRKRCIQFCPWHGTLRIRCTDEQFAAIFNQAMSDSSTMIMTKILEVYKGLKDVNTLVDIGGGLGTILNLVISSKYPQIKGINFDLAAVLATAPSYPGVEHVPGDMFIDVPKGDAIFMRRILRDWNDKDCVKILTNCWKSLPEKGKVIIVDMVAPSEPKSDDIFSKVVFGTDMLMLTQCSCGKVRSFAQFEALASASGFHKCEVSGLAYTYSVIEFHK
>AT5G53810.1 (AtASMT16)
MANHLQVPLTKPDRVKEEQEVEEEARLLARRLANAAASPMVLKAALELGVIDTITTVGGGDLWLSPSEIALRLPTKPCNLEAPALLDRMLRFLVSHSVLKCRTVIEENGQTGKVERVYAAEPVCKYLLNKSDDVSGSFASLFMLDLSDVFIKTWTHLEDVILEGRDAFSSAHGMKLFEYIQADERFGKVFNRAMLESSTMVTEKVLKFYEGFKDVKTLVDVGGGLGNTLGLITSKYPHLIGINFDLAPVLANAHSYPGVNHVAGDMFIKIPKGDAIFMKWILHDWTDEQCVAILKNCWKSLEENGKLIIVEMVTPVEAKSGDICSNIVFGMDMTMLTQCSGGKERDLYEFENLAYASGFSRCAIVCAVYPFSVIEIYK
>AT5G54160.1 (AtASMT17)
MGSTAETQLTPVQVTDDEAALFAMQLASASVLPMALKSALELDLLEIMAKNGSPMSPTEIASKLPTKNPEAPVMLDRILRLLTSYSVLTCSNRKLSGDGVERIYGLGPVCKYLTKNEDGVSIAALCLMNQDKVLMESWYHLKDAILDGGIPFNKAYGMSAFEYHGTDPRFNKVFNNGMSNHSTITMKKILETYKGFEGLTSLVDVGGGIGATLKMIVSKYPNLKGINFDLPHVIEDAPSHPGIEHVGGDMFVSVPKGDAIFMKWICHDWSDEHCVKFLKNCYESLPEDGKVILAECILPETPDSSLSTKQVVHVDCIMLAHNPGGKERTEKEFEALAKASGFKGIKVVCDAFGVNLIELLKKL
>Solyc01g068550.2.1 (SlASMT1)
MSSSESTSSELLHAQAQIWNYIFNFISSSAVRCAFQLGIPDVLYKHDKPMCLSDISAELSVVNSSKVSFLPILMQFLVQSGFLNQHEDHYSLTPASCLLAKDDPFNVRSLLLLNHGQAFSKAWPELSDWFQNDSPTPFHTAHGKSLWDFIGEEQPSVLGDIFNDALASDSRLNTNVLIAECKHVFEGLTSLVDVGGGTGTVSIAIAKAFPNIKCTVLDLPQVVGDLKGSGNLDFVGGDMFDMIPHTNAILLKCVLHDWNDEDCVKVLKKCKESIPSREKGGKVIIIDTVLEDPKQSNEFVRAQHNMGMLMMVLFAAKERTEKEWEKLFSEAGFTEYKIFPALGLRSLIEIYP
>Solyc02g077510.2.1 (SlASMT2)
MYFHCQTCGVPTLATSLCFYPVSFSLCGCVSGTVEALTELDAIHRLMGLLVYSGFFATTNTILLDESSENQQGYILTPSSKLLLKSEIPNLSPFVRAIVAPVSVNPWQSVGDWFLGNETTPFETPHGAPMWEFFHQNPGFNNVFNEDCKEVFQDMDSLVDVGGDTGIIANTILAAFPHLKCTVLDLPHVVANMPDTHNLKYVGGDMFHSIPSADSILFKHVLHNWSDEDCVKILKRCRGAIKDKNEGRKGKFLIIDMVLDGDDEEANMTEV
>Solyc02g077520.2.1 (SlASMT3)
MDVPMSSEMFEAQAHIYKHAFSFANSMVLGCAIQLGIPDVIHSHKQPMTLSQLVSHLKLPLEKSDAIHRLMRLLVYSGFFATTDFLDENSESQQGYVLTPSSKLLLKSEIPNLSPFARAMIDPVMVNPWQSLGDWFLGNETTPFETAHGAPMWKFCDQNPRFSNVFNEAMASDSQMMCLVVKDCKQVFQEIDSLVDVGGGTGIIANTILAAFPHLKCTVLDLPHVVANMPDTENLKYVGGDMFHSIPSADAILFMHVMHNWSDENCVKILKRCGEAIKDKNEGRKGKVLIIDMVLDRDKEEANMTEVKLIFDVLMMVLVTGRQRTEKEWEKLFLEAGFMSYKITPLFGLRSLIEVFP
>Solyc02g077530.1.1 (SlASMT4)
METNNNVERANELFKAQAHIYKHAFAYANSMALNCAIQLGIPDIIHNHKKPITLPDLLSGLKLPSSKSNAIHRLMRLLVHAQFFDIIKLEENSETEGYVLTTSSRLLLKSEIPNLLPCVRLMVDPVLVTPWQLLGEWFHKNEEATPFETAHGMPMWDFCAQNPIFDTAFNEAMASDSQMMKLVVKDCREVFEGLNSLVDVGGGTGVIAKTILEAIPHLKCTVLDLPHVVANMPQTENLIYVGGNMFQCIPHADAILLKHVMHDWSDEDCVKILKRCREAIEDKDEGRKGKVLIIDMVLGRDEEEANMTEVKLIFDVLMMVVTTGRQRTEKEWEKLFTEAGFMSYKITPLLGLRSLIQVFP
>Solyc03g097700.2.1 (SlASMT5)
MALPNNIGDETNEVLAAQAHIANHVFNYINSMSLKCAIQLGIPDIIHNHGRAMTQSDLVNALPINKSKGHDCIYRLMRILIHAGFFTQGEEGYLLTPTSRLLLKNEPLSLAPFVQAQLDPVLMDPWHSLGEWFANEDSTPFATAHGKPLFEYAGDEQRLNNLFNEAMGCDARLIMSVLIKNGKGVFEGLKSLVDVGGGIGTVAKAISNAFPELKCSVFDLPHVVEGLEGGKNLTYIAGDMFKFVPSADAILLKWILHDWSDKDCVKILKKCKEAIPSKENGGKVIVIDIVIDNQKRDNKSFETQLFSDVLMMVHVSGKERNEQEWAKLFSNAGFSDYKISPILGLRSVIEVYP
>Solyc06g060200.1.1 (SlASMT6)
MMDHTYSGVFNKAMFNHTTLMMKKILDKYKGFENIKTLVDVGGGLASNLKMITTKYPTIKGTNFDVPHVVQHAPTYKGVGHVGGDMFESVPEGHAIFMKKWILYDWSDSQCVKLLKNCYKATPAEN
>Solyc06g064500.2.1 (SlASMT7)
MASNNNICAYELIEAEAQSWDYILSYLRPSCIKCAIQLGIPDILHKNADPIMSLSDLIAALPNLNPSKTTFIPILMRVLVDFGLFNYHQQQGDGYSLTTVGRLLVENHHFGNRSFFLFAQHPVVLNTAASVGDWLKDDLRTAFETADGKSHWDYCGADPEFNGVFNDAMAGDSRLMSNLLISDCCAGVFEGLTSLVDIGGGTGAVAMAIAGAFPSLKCIVLDLPHVIADRKGSGNLEFVAGSMFDKIPHANAILLKWILHNWDDEDCVKLLKKCKESISSRENGGKVIIIDMIMEDNYNNKQLVQSQHLMDLIMRITYASKERTEKEWEKLFLEAGFSGYKIITSLGLRSLIEIYP
>Solyc06g064510.2.1 (SlASMT8)
MANKKNNMYANELIEAEALSWDYILTYLRPPCIRCAIQLGIPDILHKSAHPIMSLSDLIAALPNVNPSKTTFIPILMRVLVDLGLFNYHPQQGDGYSLTSVGRLFVESDPSNKRSIFTFLIQFEIVDSMSDWLRNDLPTAFETAHGKSIWDYCSGESEYSGVFNDAMASDSKLISNLLISDCCSGVFEGLTSLVDVGGGTGTVAMAIAGAFPSLKCTVLDLPHAIGDRKGTQNLEFVAGNMFDKIPHANAILLKWILHDWNDEDCVKILKKCKESIPSKENGGKVIIIDIVMEDNCSNNEQLVQSQHLMDLLVRITYDSKERSNKEWEKLFLDAGFSGYKIITSLGLRSLMEVYP
>Solyc10g008120.2.1 (SlASMT9)
MVVPIVGEHETEILHAQTHIWNHIFSFINSMSLKSAIQLNIPDIIHKHGKPMTLDELANALSINHSKITHLRRLMRILVHSGFFLKSVSGSGSESGSGEGGYVLAPPALLLLKDEPLTVTPFLLAMLDPILVKPWHHVSEWFTSDEPTAFEVAHGRTFWDYAGHEPRLNHFFNDAMASDAKLVMSVVMKYSKDVFEGLNSIVDVGGGTGTVAKTIAKTFPNLQCTVFDLPHVVEGLEGSDNLTYVGGDFFVSIPHAEALLLKWILHDWSDEESVKILKKCKEAIPSKEKGGKVIIIDMMVDNKIGDDESIETQIFFDMLMMVLVTGRERSERGWAKIFSEAGFSDYKVTPILGLRSLIEVYP
>Solyc10g079540.1.1 (SlASMT10)
MADHNENLTPSELLQAETQSWNQLYFFIEHVTLKCALQLDIPNVITKHDKPMTISELMSSLPISPSKYPYFHRLTRILVHYGFLILQKHDDNNVDDDKGCYSLAPADCYVVKDGPWNSMEDQDTFFFKAWSCLGDWFKNDDPSAFYTAYGDLFWSKLSSDSSTSNWFNENMSRDSRSFMNVLIGNEYKDVFKGLTSLVDVGGGTGTVAMSIAKSFPDMKCIVLDLPPVVANLQGSENLEFVAGDMFQKIPPANAVLLKSILHDWNDEECVKILKNCKEALRGSGKVIIIDMVMENTELDDESVQAQLFIDMLMMVFVGSKERNEKEWEKLFSISGFTSYKIVLTLGLRSVIELYP
>Solyc12g041960.1.1 (SlASMT11)
MALPNDNTREILAAQAHIWNHTFSYINSMSLKCAIQLGIPDIIHSHGRAMTLSDLVNALPINNNVKTLDYIFRLMRILIHGGFFNKIKVNDKEEGYLLTPASCLLLKDEPLSQVAFVQTELDQSFMDPWHSLIKWIRSDHDNSSTPFAISHGKPLFEYDETQPNINRQFNEIMASDSRLVISVLIKNCKGVFEGLKSLVDVGGGIGIVGKVLADAFREMNCIVFDLPHVIEGCEGSKNLCYVGGDMFKFIPSANAILLKWVLHDWSDEECIKILKKCKKAIPSKEKGGKVIIIDMVLMDRKIEKGDGKSYETQLFFDMLMMVHVSGKERNQQDWAKLFCSAGFSDYNIIPMLGLRSIIEVFP
>Sobic.001G354200.1 (SbASMT1)
MALVQESSQDLLQSYVELWHQSLCFAKSMALAVALDLRIPDAIHRHGDDGATLAQILAETALHPNKLRALRSLMRALTVFGTFSVQQPPTSVVVDASSGEAAVYRLTAASRFLVGDDEVSSSSTTLAPFVSLALHPIAVAPHTQGMCKWFRQEQNEPTAYALAFRQPTPTIWEHADDVNALLNKGMVADSRFLMPVVIRECGEVFRGIDSLVDVGGGHGGATATIAAAFPHIKCSVLDLAHVVAGAPSDVNVQFIAGNMFQSIPPATAVFLKTTLHDWSDDNCVKILKKCKQAISPRDAGGKVIILDMVVGYGEPNIKLLKTQVMFDLYIMTVNGAERDEQEWKKIFIEAGFKDYKILPVVGALSVIEVYP
>Sobic.001G354400.1 (SbASMT2)
MAPAEESSQDLLQAYVELWHQSLCFAKSMALAVALDLRIPDAIHRHGGGGATLTQILAETKLHPNKLRALRSLMRALTVLGTFSVQQPPPTIADASGEAVYRLTAASRFLVSDEVSSSTLAPFASLALHPIAVAPSTVGMCKWFRQEQNEPSAYALAFCQPTPTIWEHADDVNALLNKGMVADSRFLMPIMLRECGEVFRGIDSLVDVAGGHGGATATIAAAFPHIKCSVLDLPHVVAGAPSDVNVQFVAGNMFESIPPATAVFLKTTLHDWSDDNCVKILKKCRQAISPRIAGGKVIILDMVVGYGELNTKHLETQVMFDLYIMTVNGAERDEQEWKKIFTEAGFKDYKILPVLGALSVIEVYP
>Sobic.002G077700.1 (SbASMT3)
MAQSKSVPVPPTSTTTTTGAELLQQAEAELWCHNFGYLKSMALRCAIKLGIPNAIHRRGGAASLSHCRSCMPPSPSPKRPCLSRIITFLAATGIFREEEISADDGEAAAGPRYHLTAASRLLIVVDDDDDARGGGRGCVAQLFILCSSPSYFTASQHLPEWLQQEDGTTDDDGAPAAARTTPFTMAHGAGFYDVVRRDAAFGVVFDEAMGSDSRFVADIVVRECGEVFAGLTSLVDVGGNNGTTARAIAKAFPHVRCSVLELPRVVDAMPADATVEFVAGDMMKFIPPADAVLLKFTLHNWSDEDCVQILKRSKEAISTREPKGKVIIIDIVSGSPSNKRTLEAQLLMDLCMMVVLEGKERTEETWHKIFLDAGFTRYKVTPILGTTRSLIEVYP
>Sobic.002G079300.1 (SbASMT4)
MDVGGGDGTMAAAIAKAFPQIRCSVLELPHVVDAAPADCGVQFIAGDMMEFIPPADVLLLKWILHNWSDEDCVRILKRCKEVVSTREPKGKVVIIEVVVGSQSKQMLEAQFVSDLCMMLLTTGEERDRDKWQRIFQDAGFTQYKISPVLGFRSLIELYP
>Sobic.003G298500.1 (SbASMT5)
MDTSRDRGLTTGDELMQAQAELWNHVFAYTRSMSLRCAVELGIPDAVNRLGGAASVPELVAALSLPLPRAPYLRRLMRLLAHAGFFVFFFEIGDIAGFFVFDAAAATYGLTPLSRLLVSTATPGAGGGQGGLSPFALAMLHPVIVSPSMSLASWFRAADAANAAARVPFESAHGRDLWAVAKDDREFRAAFHDAMACDGRFVMDVLVRGHSDVFRGLASLVDVGGGSGGAARAIANAFPHIRCSVLELPHVVAAVPTGELGGVEFVAGDMFEHVPKADAVLLKWILHGWDDENCVRLLRRCREAIPSREDGGRVIVMDLVVGSSPADEKATETQLLWDVMMMGVVGSPERDEREWRRIFQDAGFSGYKIVALLGIRSVIEVYP
>Sobic.004G128400.1 (SbASMT6)
MALSKEQSTGSDEQAVLDAQLQLWHHTVGYVKSMALKAALDLNIPNAIHLHGGSATLPQIVTKVTLHPSKIPCLRRLMRVLTFTGVFSVHDGDGGDEPVYGLTPASRLLIGSGMNLTPLLTLMLGAVFVSSFLDIGEWFRHEMPGPSPFEMANGRDIWDLCNHDAGFGKLFDDGMVADSDFIMDVVVKECSDVFQGISSLVDVAGGHGGAAQTIAKAFPHVECSVLDLSHVIASAPTNTNVKYIAGDMFESIPSANAVFLKWIMHDWGDAECVKILKNCKKTIASQGGGKVIILDMVVGTGSSSDEKHVETQILFDLLVMCIYTKGAERDELEWKKIIFEAGFSHYKIIPVLGTRSIIEVYP
>Sobic.004G341500.1 (SbASMT7)
MAFLGEYSSQELLQGQLLLWHQSLGFFKSLALAVAMDLRIADAIHRLGGAATLPQIIAEAGIKIDPRNNKLRDLRRVMRALTVSGIFTVQRPASAVVAAAADGGAEAEGPVYKLTAASRLLVVGEKKSSTTTTMPTPSLTVQVQLFLETCRGSAFSRGMRAWFRPQDEQHQHQEQPAGLSPFAMACGGQTIWERAERDADAFPFDDAMASDTAFLMPIVLRECGDEVFRGLTSLVDVAGGLGGAAANIAAAFPDLKCTVLDLPQVVAKAAAGSNEKVQYVGGDMFESIPPADAVLLKWILHDWSDDECVKILKKCKQAIPPRAAGGKVIIIDMVVGSADEPSPESDVRHVETQVLFDLLIMCINGVERDELEWKKIFSEAGFHDYRIIPVLGVRSIIELYPN
>Sobic.004G341600.1 (SbASMT8)
MAFLGEYSSQELLQGQLLLWHQSLSFFKPVALAVAKDLRIADAIHRLGGAATLPQIIAEAGINPCKLRALRRVMRVLTVSGIFTAVQQPATATAAAASGGGGTEGPVYKLTAASSLLVVGEKSSTAAAAATTKSQLPPSLSVQVQLFLDPCRGSAFSSGIRAWFRQDEHQQPAGLSPFALACDGQTIWERAERDADVFPFDDAMASDNAFLMPIVLKECGDVFRGLTSLVDVAGGLGGAASTIAAAFPDLKCTVLDLPQVIAKAPSAAGTSVQYVAGDMFQSIPPADAVFLKWILHDWNDDDCVKILKNCKQAIPPRDVGGKVIIIDMVVGSESSDNRHVETQVLFDLLVMTIDGAERDEQEWKKIFLEAGFEDYKIIPVLGVRSIIELYP
>Sobic.005G045600.1 (SbASMT9)
MGSITEQQQCTDQQGLLDAQLELWHSTFAFIKSMAFKSALQLGIADAIHCHGGTATLTQIATKAALHPSKTPCLRRLMRVLTVAGIFSIAAKTSSDDDDDDDGGDHVYGLTPASRLLVGSSQNLTPTLSLILDNVFVSPFLDLGTWFEHELPAADLPLFELSHGKNVWDVVGHDPSMSQLFNAGMVADTSFLMDIAIRECGGVVFQGISSLVDVGGGHGAAAQAISVAFPGIQCTVMDLAHVVATAPACAGLSFVAGDMFEAIPPANAVFLKWIMHDWSDTECVTILRNCKKAIPPRDAGGKVIIVDTVVGAGPPNLKNRETQVMSDIFFMIVNGTERDEQEWRKIIFEAGFSDYKIIPVLGVRSIIELYP
>Sobic.005G086600.1 (SbASMT10)
MALSSEDTRELLQAHVELWNQTYSFMKSVALAVALDLCIADAIHRCGGAATLSQILGEIGVRPCKLPALHRLMRVLTVSGTFTIVQPSAATMSLESDGNELVYKLTTASRLLVSSESSATASLSPMLNHVLSPFRDSPLSMGLTAWFRHDEDEQAPSPCPFTLMYGTTLWEVCSRDDAINALFNNAMAADSNFLMQIVLREFGKVFHGIDSLVDVGGGVGGATMAIATAFPSLKCTVLDLPHVVAKAPSSSIGNVQFVGGDMFESIPPANVVFLKWILHDWSNDECIKILKNCKQAIPSRDAGGKIIIIDVVVGSESSDTKLLETQVMYDLHLMKIGGVERDEQEWKKIFLEAGFKDYNIMPVLGLRSIIELYP
>Sobic.005G129100.1 (SbASMT11)
MAGAEDSTQDLLQAHLQLLHQSLGYISSTALAVALDHGIPDAIQHHGGSATLSQILAKIDVSPTKRRGLHRLMRMLTVTGAFSVDQRPAVAVAAAPHDGGRRGDPVYQLTAASRLLLSDDDDGIRHPASLTPLLTMLLGPLLASPLAAVVSALVREDRQPDLSAFGIAHGQTVWDDVADHEAAFNVSLHDAIAADTRFLMPIVLKECGEVFRGIDSLVDVGGGPYGSAAASIAAAFPRLKCSVLDLPHVVAQAPPDSSVQFVAGNMFECIPRANAVFLKWILHDWGDDECIKLLKRCKQAIPPRDAGGKVIIIDMVLGSGPADDVKHKETQVLFDLLMMALNGVERDEQEWKKIFLEAGFKDYKIIPVLGVRSIVELYP
>Sobic.005G216100.1 (SbASMT12)
MAFVHGEQEGEDMVGAFALVYQHVFSYIKTMALKCAVELAIPDAIHGRGGAATLAEIAADTGVHESRLADLRCLMKLLTTSGLFRATAADGGEEVASSYALTAASSLVVGPRGLSNMVRFDCGPVSLTPFFDMPTWLRTAPGPEAPKSLFELTHGRTRWDPANADNDTMIVSAFIESQLLIEAVLGGHADVFRGLTSLVDVGGGQGSFAKAIAAAFPGIKCAVMDLPHVVADAPVAAGGGDDVQFVAGDMFESIPPADAVLLKYVLHCWDDDNCVKILKNCKEAIPARDAGGKLVITEMVLGSGPRRDRNVAETEEMHSLFLTCITGVGREEHEWKKIFVDAGFSDYKITPVMGPLSVIEVYP
>Sobic.005G216200.1 (SbASMT13)
MAFVHGEQEGEDMVGAFALVYQHVFSYIKTMALKCAVELAIPDAIHGRGGAATLAEIAADTGVHESRLADLRCLMKLLTTSGLFRATAADGGEEVASSYALTAASSLVVGPRGLSNMVRFDCGPVSLTPFFDMPTWLRTAPGPEAPKSLFELTHGRTRWDPANADNDTMIVSAFIESQLLIEAVLGGHADVFRGLTSLVDVGGGQGSFAKAIAAAFPGIKCAVMDLPHVVADAPVAAGGGDDVQFVAGDMFESIPPADAVLLKYVLHCWDDDNCVKILKNCKEAIPARDAGGKLVITEMVLGSGPRRDRNVAETEEMHSLFLTCITGVGREEHEWKKIFVDAGFSDYKITPIMGPLSVIEVYP
>Sobic.006G007900.1 (SbASMT14)
MVLISEDSRELLQAHVELWNQTYSFMKSVALAVALDLHIADAIHRRGGAATLSQILGEIGVRPCKLPGLHRIMRVLTVSGTFTIVQPSAETMSSESDGREPVYKLTTASSLLVSSESSATASLSPMLNHVLSPFRDSPLSMGLTAWFRHDEDEQAPGMCPFTLMYGTTLWEVCRRDDAINALFNNAMAADSNFLMQILLKEFSEVFLGIDSLVDVAGGVGGATMAIAAAFPCLKCTVLDLPHVVAKAPSSSIGNVQFVGGDMFESIPPANVVLLKWILHDWSNDECIKILKNCKQAIPSRDAGGKIIIIDVVVGSDSSDTKLLETQVIYDLHLMKIGGVERDEQEWKKIFLEAGFKDYKIMPILGLRSIIELYP
>Sobic.006G008000.1 (SbASMT15)
MVHISEDSRELLQAHVELWNQTYSFMKSVALAVALDLHIADAIHRRGGAATLSQILGEIGVRPCKLPGLHRIMRVLTVSGTFTIIQPSAETMSSESDGREPVYKLTTASSLLVSSESSAAASLSPMLNHVLSPFRDSPLSMGLAAWFRHDEDEQAPGMCPFTLMYGTTLWEVCRRDDAINALFNNAMAADSNFLMQILLKEFSEVFHGIDSLVDVAGGVGGATMAIAAAFPCLKCTVLDLPHVVAKAPSSSIGNVQFVGGDMFESIPPANVVLLKWILHDWSNDECIKILMNCKQAIPSRDAGGKIIIIDVVVGSDSSDTKLLETQVIYDLHLMKIGGVERDEQEWKKIFLEAGFNDYKIIPILGLRSIIELYP
>Sobic.007G074800.1 (SbASMT16)
MALISEESKDLLQAQAELYNQVFSYMKSVALAVALDLRIADAIHHHGGAATIFQIAGEIGVNPCKIPRLRRLMRALTVAGIFTIQPSDEQTVKASSAGHEPAAVYKLTTASRILISKSSPSLFPTLSQQLNSFRDSVLSMGLSTWFRHDEQPGPCPFTLKQGITFWEKSERDHAANVSFNNSMAAHSRFLMQIVLKELSNIFHGMGSLVDVGGGAGGASISIAAAFPCMKKCSVLDLPHVVAKAPSAASVSNNVQFVAGDMFRSIPPANAVFLKWILHDWGDDECIKILKNCKQAIPSRDAGGKAIIIDIVVGSKPSDTKLLETQVLCDLNMMKIGGAERDEQEWKKLFLEAGFKDYNIMPVLGLWSIIEVYP
>Sobic.007G170500.1 (SbASMT17)
MTLRLLAEVSPQDLLVALSELQTHVLSYIKSMALKCAVDLSIHDTIHRHGGAATLADIAADAKIHPAKVPDLQRVMELLAATGIFTATASKKDDGSAETVYGLTTACRFLVGHRNLSPMVPFLVSPLVVSSFFSLSDWLRKEPAAAGAGGAGSLFELAHGCSHREMAKQDAAFSSVVNDSMAADSQLFLEVVIMDKGRIFRGLSSLVDVGGGHGAAAQVIARAFPRIKCMVLDLPHVVNEATASDGNMHFIAGDMFESIPPADAVLLKNILHEWGDENCVKILQRCKQAIPSRTAGGKVIIIEMVRGSSQGDSKINEMEVIRNMFMLCINGVERDINEWKKIFSDAGFSDDYKIMPVLGPFSVIEIYP
>Sobic.008G013900.1 (SbASMT18)
MHQAAPPPRRRLTCRRCSASWRALARPSPPSSAWKSGSDFRDGGATTLFEMALGVPPWTLTKNDDAYNRAMNEACVVDTTMSMDIMLKDTSSSIFSGLTSLVDVGGGHGAAAMAIATAFPHIKCSVLDLEQVIIKVPQQAGTDHIHSTVQFIAGDMFESIPPTDAVFLKHVLDCWDDDHCVKILQQCKRAIPARDAGGKVIIMNVVIGYGSLDKIVKEAQVLFDMYMMRYGGSEREEHEWRKIFSKAGFSDYKITPILGFHSIIEVFP
>Sobic.008G014000.1 (SbASMT19)
MSPPSAHAEQQEPDAHNHLLHQTYVELYHHGLHHIKSSALLCAVGLGIPGAIRGGAATISDLVTDTGVRPAKRSHLRRLMRMLTCFGIFGAASEQREGSAATDDGESETVIYTLTPVSSVLVGDKDASGAAAAASPSLDMSALLRLVARPSTSVSTFFSLEEWFRDGGGATTLFEMALGVPPWTLTKNDAAYNRAMNEGCVADTSLAMDVMLKDTCRGASSIFSGLTSLVDVGGGHGAAAMAIATAFPHIKCSVLDLEQVIIKVPTTDLIHSTVKFIAGDMFESIPPADAVFLKHVLHCWDDDHCVKILRQCKRAIPSRDAGGKVIIMSIVVGYGTLDKVVKETQVLFDMYMMRYGGSEREEHEWRKIFSKAGFSDYKITPILGFHSIIEVFP
>Sobic.009G197000.1 (SbASMT20)
MALTTSTNQALLDAQLELWNTTFSHIKSMALKSALDLRIADAIHNHAGAATVPDIVATVKLHPSKIPCFRRLMRVLAATGVLSAGNPSGSSTELVYALTPLSRLLVGSHNLVPITAMILHPSFVSPFLELGTWFQQELPGPCVFKQTHGQTVWEQAARDASFDALVNDGMVSDSHFIMDIVFEECADAFQGISSLVDVGGGLGAAAQAISKAFPDVKCSVLDLDHVVAKAPSGTDVQYIAGDMFESVPPANAMFFKWVLHDWSHEECVKILKNCKKAIPPKEEGGKVIIIDIVIGEESSNLKHKETQALFDLYIMLVNGIERDEQEWKKIFFEAGFSDYKILPVLGARSIISVYP
>Sobic.009G197400.1 (SbASMT21)
MALTTSTNNQALLDAQLELWHTTFAYMKSMALKSALDLGIADAIHSHGGNATLPQIVSRATPTLHPSKIPCLRRLMRVLTATGIFSAAHHDDAGGGGELVYGLTPASQLLVGGSSSLTPFMSLALHGIFVSPFLGLGTWFQQEHSDPSLFEMTHGQTAWDLNDHNPAFGKLFNQGMVCDSSFIMDIVVKDCGDVFRGLSSVVDVAGGLGGAAMAISIAFPDVQCSVLELPHVAANAPTSTDVKYVAGDMFESIPPANAVFLKWVLHDWGDADCIKILKNCKNAIPSRDAGGKVIILDMVMGGQSSNIKHKETQVLFDLFIMFVNGVERDEQEWKKIIFEAGFSDYKIIPVLGVRSIIEVYP
>Sobic.009G197600.4 (SbASMT22.1)
MAPVKAQDASTDQQTMLDAQLQLWHHTFGYIKSMALKAALDLRIPDAIHQHGGSATLPQIATKATLHPSKIPCLRRLMRVLTLTGVFQHSTTTDDDGGELVYELTPASRLLVGSVTTNVSPFLNMVLGTVFVSSFLDLGEWFQHELPDPSPFKLTHGRHVWDLAIHDASFAKLCDNGMVADSGFIMDVMVKECGDVFQGISGSLVDVAGGLGGATQAIAKAFPHIECSVLDLPNVVAVAPTDTDVKYIAGDMFESVPSANVVFLKWVLHDWGDAECVKILKNCKKAIPSEGGKVIIMDIVVGAGSSDQKNVETQVLFDLFIMTINGAERDEKEWKKIIFEAGFRSYKIMPVLGVRSIIEVYP
>Sobic.009G197600.5 (SbASMT22.2)
MAPVKAQDASTDQQTMLDAQLQLWHHTFGYIKSMALKAALDLRIPDAIHQHGGSATLPQIATKATLHPSKIPCLRRLMRVLTLTGVFQHSTTTDDDGGELVYELTPASRLLVGSVTTNVSPFLNMVLGTVFVSSFLDLGEWFQHELPDPSPFKLTHGRHVWDLAIHDASFAKLCDNGMVADSGFIMDVMVKECGDVFQGISGSLVDVAGGLGGATQAIAKAFPHIECSVLDLPNVVAVAPTDTDVKYIAGDMFESVPSANVVFLKWVLHDWGDAECVKILKNCKKAIPSEGGKVIIMDIVVGAGSSDQKNVETQVLFDLFIMTINGAERDEKEWKKIIFEAGFRSYKIMPVLGVRSIIEVYP
>Sobic.009G197800.1 (SbASMT23)
MLGTVFVSSFFDLGEWFGHELPDPSPFKLAHGRHIWDLADHDASFGKLFDDGMVADSSFIMDVVIKECSDVFQGISSLVDVAGGLGGATQTIAKAFPHVECSVLDLPHVVTNAPTDTNVKYIAGDMFESIPSANAVFLKWILHDWGDDECVKILKNCKKAIASQGGKVVILDMVVGAGSSDEKYVEMQILFDLFMMFINGAERDELEWKKIIFEAGFSSYKIIPVLGVRSIIEIYP
>Sobic.009G198000.1 (SbASMT24)
MALSKKQHTSTDQQAVLDAQLLLWHHTIGYVKSMALKAALDLRIPDAVHQHGGSATLPQIVTKVTLHPSKIPCLRRLMRVLTLTGVFSVVHDGAGDEPVYGLTPASRLLVSSGRLNVTPFLTLMLGTVFVSSFFDLGEWFGHELPDPSPFKLAHGRHIWDLADHDASFGKLFDDGMVADSSFIMDVVVKECSDVFQGISSLVDVAGGLGGATQTIAKAFPHVECSVLDLPHVVANAPTDTNVKYIAGDMFESIPSANAVFLKWILHDWGDAECVKILKNCKKAIASQGGKVVILDMVVGAGSSDEKHVETQILFDLFMMFINGAERDELEWKKIIFEAGFSSYKIIPVLGVRSIIEVYP
>Sobic.010G230800.1 (SbASMT25)
MALPAEYSSEELFKAQLQLWHQALCFFKPVALSVVLDLRIPDAIHRLGGAATLPQIMAEAGINLCKLRDLRRIMRVLILSGIFSVKQVATTVASDGEGPIYKLTTASSLLVSDESLTSQQQLLRPFLYPQLMLTPCRECPVSRGLHAWFRQDQPQPAGLSPFALAYSGLTIWERAERDATTTFPFDDAMASDTAFLMPIVLKDCGEVFHGLTSLVDVAGGLGGAAATIKAAFPDMKCTVLDRPEVVAKAPTDNGVQYVVGDIFQSIPPANAVFLKWILHDWNDDECVKILKNCKKAIPPRDAGGKIIIIDMVVGSEPSDIKHLETQVLHDIIMMNLNGIERDEQEWKKIFFEAGFKDYKIIQLLGVRSIIELYP
>Sobic.010G231000.2 (SbASMT26)
MHFQELVSNSTKTGLADFDLSTFVVKTCYICNHLQTPQHRTTSHQKFKIDPSICTIMALLDEYSSDELLQAQLQLWHQALGFFKSVALAVALDLGIPDAIHRLGGAATLPQILAEAGVNPRKLRNLRRIMRVLTLSGIFSIKQAATAASDGEGPVYKLTTASRLLVKDESLTRSQQLPPVLYTHLMLTPCRESTAGMGINAWFRQEQDQPQPAAGPFALEYNGQTVWERAEHDATTFPFDDAMASDTAFLMPIVLKECSEVFHGLTSLVDVAGGLGGAAATIVAAFPDLKCTVLDLPHVVAKAPTDTNVHYVAGDIFQSIPPANAVFLKWILHDWHDDECVKILKNCKQAIPPRDAGGKIIIIDMVVGSEPSDLKHIETQVLFDLMMMNVNGVERDENEWKNIFFEAGFKDYKIIPLLGVRSIIELYP
>Sobic.010G234400.1 (SbASMT27)
MALLDEYNSQELLQAQLQLWHQALGIFKPVALALALDLHIPDAIHRLGGAATLPQILLEAGINPCKLHDLCRIMRVLTFSGIFSVKQAATVTSDDDDRHDGEGPVYKLTTASRLLVRDESLTTTQQLPALMYVQLMLSPSRESPLCKGLHAWFRQDHQDQPQPAGLSPFALSYSGQTIWERAERDATAFPFDDAMASDTAFLMPIVLKECGEVFHGLTSLVDVAGGLGGAAATIAAAFPDLKCTVLDLPQVVAKAPTDTNVHYVAGDMFQSIPPANAVFLKLVLHDWNDDECVKILKNCKKAIPPRDAGGKIIIIDMVVGSEPSEPSDIKHIETQILKDLMMMNINGLERDEQEWKKISFKAGFKDYKIIPLLGVRSIIELYP
>Sobic.010G234500.1 (SbASMT28)
MALLDEYSSQELLQAQLQLWHQALGIFKPVALALALDLQIPDTIHRLGGAATLPQILLEAGINPCKLHDLRRIMRVLTFSGIFSVKQAATVASDDNDRHDGEGPVYKLTTASRLLVRDKSLTTTQQLPALMYVQLMLSPSRESPLGKGLYAWFRQDQDQPQPAGLSPFALSYSGQTIWERAERDATTFPFDDAMASDTAFLMPIVLKECGEVFHGLTSLVDVAGGLGGAATTIAAAFPDLKCTVLDLPQVVAKAPTDTNVQYIAGDMFQSIPPANAVFLKLVLHDWNDDECVKILKNCKKAIPSRDAGGKIIIIDMVVGSESSDPSDIKHIETQILKDLMMMNINGVERDEQEWKKISFEAGFKDYKIIPLLGVRSIIELYP
