# Supplementary material for: Serotonin and Melatonin Biosynthesis in Plants: Genome-Wide Identification of the Genes and Their Expression Reveal a Conserved Role in Stress and Development
Source: Int J Mol Sci. 2021 Oct 13;22(20):11034. doi: 10.3390/ijms222011034 (PMC8538589; doi:10.3390/ijms222011034)
Supplement: Supplementary file 1 [file ijms-22-11034-s001.zip › Supplementary material/Supplementary Table S1.xlsx]

## Sheet: Gene_Lists_Details_Table1
Table S1: List of putative genes encoding Ser/Mel biosynthetic enzymes in Arabidopsis, rice, tomato and sorghum
Gene Name	Gene ID	Transcript ID	Location	Transcript Length	CD Length	Protein Length	Molecular weight (KDa)	pI	Subcellular localization
OsTDC1	LOC_Os01g56380	LOC_Os01g56380.1	Chr1:32501013..32502957 reverse	1945	1602	533	57088.3	6.32	extr: 4, chlo: 3, E.R.: 3, cyto: 2, mito: 1
OsTDC2	LOC_Os05g43510	LOC_Os05g43510.1	Chr5:25291060..25293013 reverse	1954	1698	565	59868.2	6.29	cyto: 8, chlo: 5
OsTDC3	LOC_Os07g25590	LOC_Os07g25590.1	Chr7:14669735..14676409 forward	1410	1410	469	52404.2	8.93	nucl: 8, chlo: 3, mito: 2
OsTDC4	LOC_Os08g04540	LOC_Os08g04540.1	Chr8:2256007..2257920 forward	1914	1545	514	55702.1	5.49	cyto: 6, nucl: 2, cysk: 2, chlo: 1, plas: 1, pero: 1
OsTDC5	LOC_Os08g04560	LOC_Os08g04560.1	Chr8:2268447..2270568 reverse	2122	1572	523	56275	5.8	cyto: 8, pero: 3, nucl: 1, plas: 1
OsTDC6	LOC_Os10g23900	LOC_Os10g23900.1	Chr10:12260670..12262250 reverse	1581	1581	526	56509.8	6.79	chlo: 9, vacu: 2, E.R.: 2
OsTDC7	LOC_Os10g26110	LOC_Os10g26110.1	Chr10:13524139..13525925 reverse	1548	1548	515	55173.2	6.81	cyto: 7, pero: 3, chlo: 2, plas: 1
AtTDC1	AT2G20340	AT2G20340.1	Chr2:8779735..8782772 forward	1824	1473	490	54423.4	5.89	chlo: 4, E.R.: 3, nucl: 2.5, plas: 2, cysk_nucl: 2, cyto: 1
AtTDC2.1	AT4G28680	AT4G28680.1	Chr4:14155248..14158716 forward	1808	1638	545	60804.1	6.5	chlo: 3, E.R.: 3, plas: 2, vacu: 2, nucl: 1.5, cysk_nucl: 1.5, cyto: 1
AtTDC2.2	AT4G28680	AT4G28680.2	Chr4:14155248..14158716 forward	1814	1644	547	61031.4	6.63	chlo: 3, E.R.: 3, plas: 2, vacu: 2, nucl: 1.5, cysk_nucl: 1.5, cyto: 1
AtTDC2.3	AT4G28680	AT4G28680.3	Chr4:14155120..14158716 forward	1942	1644	547	60989.3	6.63	chlo: 4, E.R.: 3, plas: 2, vacu: 2, cyto: 1, mito: 1
AtTDC2.4	AT4G28680	AT4G28680.4	Chr4:14155120..14158716 forward	1851	1617	538	59785.9	6.47	chlo: 4, plas: 3, E.R.: 2, nucl: 1.5, cysk_nucl: 1.5, cyto: 1, mito: 1
SlTDC1	Solyc03g044120.1.1	Solyc03g044120.1.1	SL2.50ch03:8136446..8137928 reverse	1431	1431	476	53231.3	6.83	cysk: 8, cyto: 4, chlo: 1
SlTDC2	Solyc03g045020.2.1	Solyc03g045020.2.1	SL2.50ch03:11305456..11307004 reverse	1161	1125	374	41733.8	5.81	cyto: 6, nucl: 4, plas: 1.5, golg_plas: 1.5, mito: 1
SlTDC3	Solyc07g054280.1.1	Solyc07g054280.1.1	SL2.50ch07:62627193..62628707 reverse	1515	1515	504	56758.2	5.72	cyto: 8, E.R.: 2, chlo: 1, nucl: 1, mito: 1
SlTDC4	Solyc07g054860.1.1	Solyc07g054860.1.1	SL2.50ch07:63043532..63045046 forward	1515	1515	504	56541.2	6.28	cyto: 12, nucl: 1
SlTDC5	Solyc09g064430.2.1	Solyc09g064430.2.1	SL2.50ch09:61652731..61660309 forward	1901	1407	468	52301.1	5.75	chlo: 4, plas: 3, nucl: 2.5, cysk_nucl: 2, cyto: 1, mito: 1, vacu: 1
SbTDC1	Sobic.001G255300.1	Sobic.001G255300.1.p	Chr01:29322313..29324702 reverse	2390	1497	498	54057	6.24	cyto: 5, chlo: 3, plas: 2, pero: 2, nucl: 1
SbTDC2	Sobic.002G120700.1	Sobic.002G120700.1.p	Chr02:15683661..15704899 forward	2176	1518	505	55718.6	5.81	chlo: 4, nucl: 3.5, plas: 3, cysk_nucl: 2.5, cyto: 2
SbTDC3	Sobic.003G116400.1	Sobic.003G116400.1.p	Chr03:10498238..10500072 reverse	1835	1530	509	55576.6	5.99	cyto: 8, pero: 3, chlo: 1, plas: 1
SbTDC4	Sobic.003G116500.1	Sobic.003G116500.1.p	Chr03:10504859..10506428 forward	1570	1509	502	55067.1	6.44	cyto: 6, nucl: 3, pero: 2, chlo: 1, plas: 1
SbTDC5	Sobic.003G309700.1	Sobic.003G309700.1.p	Chr03:63808041..63810236 reverse	2196	1614	537	58318.9	6.02	cyto: 7, extr: 5, chlo: 2
SbTDC6	Sobic.007G035000.1	Sobic.007G035000.1.p	Chr07:3116133..3117385 forward	1242	1242	413	45791.1	5.66	cyto: 10, pero: 2, plas: 1
SbTDC7	Sobic.007G035300.1	Sobic.007G035300.1.p	Chr07:3173553..3175469 reverse	1917	1566	521	56579.4	5.22	cyto: 8, chlo: 3, nucl: 1, mito: 1
SbTDC8	Sobic.007G035500.1	Sobic.007G035500.1.p	Chr07:3193804..3195849 reverse	2046	1560	519	56429	5.48	cyto: 6, cysk: 3, nucl: 2, plas: 1, pero: 1
SbTDC9	Sobic.009G192600.1	Sobic.009G192600.1.p	Chr09:54439532..54443801 reverse	2867	1767	588	62577.8	8.52	cyto: 6.5, cyto_nucl: 4, E.R.: 3, chlo: 1, mito: 1, plas: 1
OsT5H1	LOC_Os12g16720	LOC_Os12g16720.1	Chr12:9579747..9582014 reverse	2172	1572	523	57764.7	7.69	chlo: 12, mito: 1
AtT5H1	AT3G53305	AT3G53305.1	Chr3:19763618..19765268 forward	1017	1017	338	38268	5.94	cyto: 8, chlo: 3, extr: 1, vacu: 1
SlT5H1	Solyc03g111940.2.1	Solyc03g111940.2.1	SL2.50ch03:62510717..62512557 forward	1726	1506	501	56507.3	6.22	chlo: 9, E.R.: 3, mito: 1
SlT5H2	Solyc03g112010.2.1	Solyc03g112010.2.1	SL2.50ch03:62566641..62569170 reverse	1645	1497	498	56358.1	7.2	chlo: 9, E.R.: 2, cyto: 1, plas: 1
SlT5H3	Solyc03g112040.1.1	Solyc03g112040.1.1	SL2.50ch03:62582224..62583726 forward	1503	1503	500	56749.6	5.95	chlo: 12, mito: 1
SlT5H4	Solyc04g083140.1.1	Solyc04g083140.1.1	SL2.50ch04:54652698..54654679 forward	1647	1506	501	56610.9	8.52	chlo: 9, extr: 2, vacu: 2
SlT5H5	Solyc06g076160.2.1	Solyc06g076160.2.1	SL2.50ch06:47289151..47291972 reverse	1732	1515	504	57553.8	7.58	chlo: 8, extr: 2, vacu: 2, nucl: 1
SlT5H6	Solyc09g014900.2.1	Solyc09g014900.2.1	SL2.50ch09:7154809..7157411 reverse	1894	1488	495	56900.3	8.44	chlo: 8, E.R.: 2, cyto: 1, mito: 1, vacu: 1
SbT5H1	Sobic.009G064400.1	Sobic.009G064400.1.p	Chr09:6867136..6869496 reverse	2361	1554	517	57573.5	6.42	chlo: 4, plas: 3, E.R.: 3, nucl: 2, cyto: 1
OsSNAT1	LOC_Os05g40260	LOC_Os05g40260.1	Chr5:23642766..23646937 forward	1466	765	254	27659.5	7.71	chlo: 14
OsSNAT2	LOC_Os08g01170	LOC_Os08g01170.1	Chr8:109493..110395 reverse	903	603	200	21659.7	10.31	chlo: 12, mito: 2
AtSNAT1.1	AT1G32070	AT1G32070.1	Chr1:11534724..11536305 reverse	917	774	257	28562.2	4.96	chlo: 11.5, chlo_mito: 7, mito: 1.5
AtSNAT1.2	AT1G32070	AT1G32070.2	Chr1:11534684..11536338 reverse	993	777	258	28649.3	4.96	chlo: 11.5, chlo_mito: 7, mito: 1.5
AtSNAT1.3	AT1G32070	AT1G32070.3	Chr1:11534682..11536316 reverse	970	774	257	28520.2	5.02	chlo: 11.5, chlo_mito: 7, mito: 1.5
SlSNAT1	Solyc05g010250.1.1	Solyc05g010250.1.1	SL2.50ch05:4421294..4421869 reverse	576	576	191	21562	9.93	chlo: 6, mito: 4, cyto: 3
SlSNAT2	Solyc10g074910.1.1	Solyc10g074910.1.1	SL2.50ch10:58620979..58631944 reverse	768	768	255	28241	5.35	chlo: 13
SbSNAT1	Sobic.009G175500.1	Sobic.009G175500.1.p	Chr09:53067366..53071134 forward	1712	726	241	26654.5	6.75	chlo: 10, mito: 4
OsASMT1	LOC_Os01g54969	LOC_Os01g54969.1	Chr1:31610738..31612133 forward	1137	1137	378	40314	5.51	cyto: 9, chlo: 2, nucl: 1, mito: 1
OsASMT2	LOC_Os04g11970	LOC_Os04g11970.1	Chr4:6564625..6566887 forward	1627	936	311	33469.8	5.87	cyto: 8, cysk: 3, chlo: 1, nucl: 1
OsASMT3	LOC_Os05g43930	LOC_Os05g43930.1	Chr5:25564508..25566228 forward	1369	1104	367	39916.2	5.27	cyto: 5, E.R.: 3, plas: 2, cysk: 2, chlo: 1
OsASMT4	LOC_Os05g43940	LOC_Os05g43940.1	Chr5:25569087..25570887 reverse	1315	1113	370	40068.3	5.55	cyto: 8, pero: 3, E.R.: 2
OsASMT5	LOC_Os06g13280	LOC_Os06g13280.1	Chr6:7306306..7307547 reverse	1035	1035	344	37011.3	5.61	cysk: 12, cyto: 1
OsASMT6	LOC_Os06g16960	LOC_Os06g16960.1	Chr6:9832187..9834591 reverse	1044	1044	347	37488.4	5.64	cyto: 13
OsASMT7	LOC_Os07g27880	LOC_Os07g27880.1	Chr7:16273006..16274487 forward	1059	1059	352	37947.7	5.8	cyto: 9, nucl: 2, vacu: 1.5, E.R._vacu: 1.5
OsASMT8	LOC_Os07g27970	LOC_Os07g27970.1	Chr7:16314791..16318836 reverse	1424	1083	360	39094.1	5.29	cyto: 13
OsASMT9	LOC_Os07g28040	LOC_Os07g28040.1	Chr7:16346815..16349511 reverse	1304	1047	348	37880.9	5.67	cyto: 11, pero: 2
OsASMT10	LOC_Os08g07260	LOC_Os08g07260.1	Chr8:4053153..4054635 forward	927	927	308	33776.5	5.76	chlo: 5, cyto: 5, nucl: 2, mito: 1
OsASMT11	LOC_Os08g19420	LOC_Os08g19420.1	Chr8:11607390..11608885 forward	1377	1128	375	41289.7	5.29	cysk: 9, cyto: 4
OsASMT12	LOC_Os08g35310	LOC_Os08g35310.1	Chr8:22277856..22279955 reverse	1041	1041	346	38462.5	5.64	cyto: 11, cysk: 2
OsASMT13	LOC_Os09g17560	LOC_Os09g17560.1	Chr9:10740340..10741911 reverse	1471	1095	364	40095.4	5.68	chlo: 3, cyto: 3, E.R.: 3, plas: 2, vacu: 2
OsASMT14	LOC_Os10g02840	LOC_Os10g02840.1	Chr10:1139909..1141433 reverse	1289	651	216	23681.5	4.87	cyto: 12, chlo: 1
OsASMT15	LOC_Os10g02880	LOC_Os10g02880.1	Chr10:1162912..1164485 reverse	1487	1101	366	40326.7	5.3	plas: 5, cyto: 2.5, chlo: 2, E.R.: 2, cyto_nucl: 2, mito: 1
OsASMT16	LOC_Os11g12760	LOC_Os11g12760.1	Chr11:7215351..7216869 reverse	1137	1137	378	40446.6	5.21	E.R.: 4.5, cyto: 4, E.R._vacu: 3, chlo: 1, nucl: 1, mito: 1, plas: 1
OsASMT17	LOC_Os11g33300	LOC_Os11g33300.1	Chr11:19694803..19696368 reverse	1128	1128	375	39604.3	5.39	cyto: 11, pero: 2
OsASMT18	LOC_Os12g25450	LOC_Os12g25450.1	Chr12:14713945..14716498 reverse	1316	1080	359	38904.2	6.35	cysk: 10, chlo: 2, cyto: 1
OsASMT19	LOC_Os12g25490	LOC_Os12g25490.1	Chr12:14750365..14752251 reverse	1329	1095	364	39673.9	5.79	cysk: 9, cyto: 3, chlo: 2
AtASMT1	AT1G21100	AT1G21100.1	Chr1:7386839..7388428 reverse	1384	1122	373	40869.2	5.21	cyto: 10, pero: 4
AtASMT2	AT1G21110	AT1G21110.1	Chr1:7389981..7391553 reverse	1385	1122	373	40935.1	5.2	cyto: 9, pero: 4
AtASMT3	AT1G21120	AT1G21120.1	Chr1:7395228..7396773 reverse	1358	1122	373	40912.1	5.13	cyto: 9, pero: 4
AtASMT4	AT1G21130	AT1G21130.1	Chr1:7399062..7400605 reverse	1365	1122	373	40747.9	5.01	cyto: 10, pero: 4
AtASMT5	AT1G33030	AT1G33030.1	Chr1:11964776..11966276 reverse	1232	1059	352	38967.6	5.58	cyto: 6, chlo: 3, nucl: 2, cysk: 2
AtASMT6.1	AT1G51990	AT1G51990.1	Chr1:19330949..19332667 forward	1092	1092	363	40408.9	5.66	cyto: 10, cysk: 3
AtASMT6.2	AT1G51990	AT1G51990.2	Chr1:19330949..19332667 forward	1092	1092	363	40456.9	5.85	cysk: 8, cyto: 5
AtASMT7	AT1G62900	AT1G62900.1	Chr1:23297720..23298682 forward	836	618	205	22926.6	5.39	cyto: 6, cysk: 5, nucl: 1, extr: 1
AtASMT8.1	AT1G63140	AT1G63140.1	Chr1:23417494..23419007 forward	1343	861	286	31762.9	5.7	cyto: 9, cysk: 2, nucl: 1, E.R.: 1
AtASMT8.2	AT1G63140	AT1G63140.2	Chr1:23417494..23419002 forward	1296	1146	381	42535.3	5.35	cyto: 9, cysk: 3, chlo: 1
AtASMT9	AT1G76790	AT1G76790.1	Chr1:28822186..28823673 reverse	1316	1104	367	40222.4	5	cyto: 12, pero: 2
AtASMT10	AT1G77520	AT1G77520.1	Chr1:29130403..29132180 forward	1473	1146	381	42395.1	5.23	cyto: 12, mito: 1
AtASMT11	AT1G77530	AT1G77530.1	Chr1:29136037..29137555 forward	1278	1146	381	42326.1	5.29	plas: 6, E.R.: 3, cyto: 2, golg: 2
AtASMT12	AT3G53140	AT3G53140.1	Chr3:19695643..19697542 forward	1316	1080	359	39688.5	5.28	cyto: 9, cysk: 3, nucl: 1
AtASMT13	AT4G35150	AT4G35150.1	Chr4:16726948..16728531 reverse	978	978	325	36259.8	5.28	cyto: 10, cysk: 2, plas: 1
AtASMT14	AT4G35160	AT4G35160.1	Chr4:16730760..16732811 reverse	1381	1149	382	42614.2	5.32	cyto: 10, nucl: 1, mito: 1, plas: 1
AtASMT15	AT5G37170	AT5G37170.1	Chr5:14712811..14714303 forward	1005	1005	334	37316.2	6.19	cyto: 8, nucl: 4, mito: 1
AtASMT16	AT5G53810	AT5G53810.1	Chr5:21850179..21853011 reverse	1536	1137	378	41944.6	5.33	cyto: 11, pero: 2
AtASMT17	AT5G54160	AT5G54160.1	Chr5:21981996..21984363 forward	1367	1092	363	39617.9	5.62	cyto: 9, chlo: 2, cysk: 2
SlASMT1	Solyc01g068550.2.1	Solyc01g068550.2.1	SL2.50ch01:77770216..77771364 forward	1070	1059	352	39063.7	5.13	cyto: 8, nucl: 5
SlASMT2	Solyc02g077510.2.1	Solyc02g077510.2.1	SL2.50ch02:42409831..42412361 forward	1320	816	271	29995.2	4.79	extr: 6, chlo: 3, nucl: 2, cyto: 1, mito: 1
SlASMT3	Solyc02g077520.2.1	Solyc02g077520.2.1	SL2.50ch02:42417737..42420129 forward	1317	1074	357	40197.7	5.46	cyto: 5, nucl: 4, chlo: 2, plas: 1, cysk: 1
SlASMT4	Solyc02g077530.1.1	Solyc02g077530.1.1	SL2.50ch02:42432120..42433535 forward	1083	1083	360	40712.4	5.56	cyto: 7, nucl: 2, cysk: 2, chlo: 1, golg: 1
SlASMT5	Solyc03g097700.2.1	Solyc03g097700.2.1	SL2.50ch03:60029697..60031482 reverse	1596	1062	353	39067	5.78	cysk: 12, cyto: 1
SlASMT6	Solyc06g060200.1.1	Solyc06g060200.1.1	SL2.50ch06:38170969..38172695 forward	381	381	126	14192.5	9.02	cyto: 11, mito: 1, pero: 1
SlASMT7	Solyc06g064500.2.1	Solyc06g064500.2.1	SL2.50ch06:40159824..40162343 reverse	1235	1071	356	39490.4	5.2	chlo: 4, plas: 3, nucl: 2, cyto: 2, extr: 1, vacu: 1
SlASMT8	Solyc06g064510.2.1	Solyc06g064510.2.1	SL2.50ch06:40170272..40171910 reverse	1517	1068	355	39455.3	5.07	cyto: 9, cysk: 2, chlo: 1, nucl: 1
SlASMT9	Solyc10g008120.2.1	Solyc10g008120.2.1	SL2.50ch10:2265625..2267632 forward	1380	1089	362	40294.5	5.61	cysk: 7, cyto: 5, nucl: 1
SlASMT10	Solyc10g079540.1.1	Solyc10g079540.1.1	SL2.50ch10:61063284..61064737 reverse	1068	1068	355	40300	4.73	nucl: 7, cyto: 5, chlo: 1
SlASMT11	Solyc12g041960.1.1	Solyc12g041960.1.1	SL2.50ch12:42179298..42180478 forward	1089	1089	362	40844.6	6.27	cyto: 9, nucl: 3, chlo: 1
SbASMT1	Sobic.001G354200.1	Sobic.001G354200.1.p	Chr01:64407050..64409426 reverse	1342	1116	371	40284.5	5.76	cyto: 10, chlo: 3
SbASMT2	Sobic.001G354400.1	Sobic.001G354400.1.p	Chr01:64421142..64422928 reverse	1623	1098	365	39583.8	5.77	cyto: 10, vacu: 1.5, E.R._vacu: 1.5, chlo: 1
SbASMT3	Sobic.002G077700.1	Sobic.002G077700.1.p	Chr02:8090531..8092533 reverse	1520	1188	395	42752.9	5.55	chlo: 4, mito: 4, cyto: 3, extr: 3
SbASMT4	Sobic.002G079300.1	Sobic.002G079300.1.p	Chr02:8243864..8245028 reverse	825	480	159	17730.7	5.04	chlo: 6, cyto: 4, extr: 2, nucl: 1
SbASMT5	Sobic.003G298500.1	Sobic.003G298500.1.p	Chr03:62987674..62990040 forward	2269	1152	383	41293.5	5.6	cyto: 7, E.R.: 4, chlo: 1, nucl: 1
SbASMT6	Sobic.004G128400.1	Sobic.004G128400.1.p	Chr04:16208596..16210069 forward	1281	1089	362	39287.3	5.39	chlo: 4, nucl: 2, cyto: 2, plas: 2, E.R.: 2, mito: 1
SbASMT7	Sobic.004G341500.1	Sobic.004G341500.1.p	Chr04:67283261..67284782 reverse	1522	1209	402	43573.2	5.23	cyto: 7, chlo: 5, nucl: 1
SbASMT8	Sobic.004G341600.1	Sobic.004G341600.1.p	Chr04:67285704..67287857 reverse	1630	1176	391	41801.1	5	cyto: 8, chlo: 4, nucl: 1
SbASMT9	Sobic.005G045600.1	Sobic.005G045600.1.p	Chr05:4326851..4328326 reverse	1376	1116	371	39886.7	4.86	cysk: 6, cyto: 5, chlo: 2
SbASMT10	Sobic.005G086600.1	Sobic.005G086600.1.p	Chr05:12030995..12032795 reverse	1383	1125	374	40754.1	5.13	cyto: 5, cysk: 4, chlo: 3, nucl: 1
SbASMT11	Sobic.005G129100.1	Sobic.005G129100.1.p	Chr05:55895711..55897270 forward	1453	1140	379	40750.9	5.56	chlo: 4, plas: 3, nucl: 2.5, cyto: 2, cysk_nucl: 2, vacu: 1
SbASMT12	Sobic.005G216100.1	Sobic.005G216100.1.p	Chr05:70183815..70185442 reverse	1519	1092	363	38627.3	4.91	cyto: 10, pero: 2, E.R.: 1.5, E.R._vacu: 1.5
SbASMT13	Sobic.005G216200.1	Sobic.005G216200.1.p	Chr05:70193906..70195403 forward	1389	1092	363	38641.3	4.91	cyto: 10, pero: 2, E.R.: 1.5, E.R._vacu: 1.5
SbASMT14	Sobic.006G007900.1	Sobic.006G007900.1.p	Chr06:1183920..1185746 reverse	1404	1125	374	40884.3	5.15	cysk: 10, chlo: 2, cyto: 2
SbASMT15	Sobic.006G008000.1	Sobic.006G008000.1.p	Chr06:1203261..1205472 reverse	1401	1125	374	40857.2	5.13	cyto: 5, cysk: 4, chlo: 3, nucl: 1
SbASMT16	Sobic.007G074800.1	Sobic.007G074800.1.p	Chr07:8583167..8585031 forward	1413	1122	373	40628	7.13	chlo: 4, nucl: 4, cyto: 3, cysk: 3
SbASMT17	Sobic.007G170500.1	Sobic.007G170500.1.p	Chr07:60526016..60528195 forward	1398	1107	368	39720	5.84	cyto: 4.5, cyto_nucl: 3, chlo: 2, mito: 2, E.R.: 2, plas: 1, vacu: 1
SbASMT18	Sobic.008G013900.1	Sobic.008G013900.1.p	Chr08:1161816..1163892 reverse	1490	807	268	29537	6.5	chlo: 6, mito: 5, nucl: 2
SbASMT19	Sobic.008G014000.1	Sobic.008G014000.1.p	Chr08:1169857..1171530 reverse	1543	1182	393	42377.6	6	cysk: 6, cyto: 5, chlo: 1, nucl: 1
SbASMT20	Sobic.009G197000.1	Sobic.009G197000.1.p	Chr09:54751688..54758585 reverse	1339	1068	355	38689.6	5.43	cyto: 6, cysk: 4, chlo: 3
SbASMT21	Sobic.009G197400.1	Sobic.009G197400.1.p	Chr09:54819847..54821397 reverse	1391	1086	361	38919.8	5.45	cysk: 7, cyto: 4, chlo: 2
SbASMT22.1	Sobic.009G197600.4	Sobic.009G197600.4.p	Chr09:54827878..54833461 reverse	5042	1089	362	39438.6	5.42	cyto: 10, chlo: 1, mito: 1, vacu: 1
SbASMT22.2	Sobic.009G197600.5	Sobic.009G197600.5.p	Chr09:54831646..54833461 reverse	1736	1089	362	39438.6	5.42	cyto: 10, chlo: 1, mito: 1, vacu: 1
SbASMT23	Sobic.009G197800.1	Sobic.009G197800.1.p	Chr09:54844696..54845725 reverse	711	711	236	25973.9	4.65	cyto: 10, cysk: 3
SbASMT24	Sobic.009G198000.1	Sobic.009G198000.1.p	Chr09:54851461..54852815 reverse	1271	1080	359	39136.3	5.8	cyto: 10, chlo: 2, nucl: 1
SbASMT25	Sobic.010G230800.1	Sobic.010G230800.1.p	Chr10:57346474..57348032 forward	1457	1125	374	41366.2	5.46	cyto: 10, chlo: 1, nucl: 1, vacu: 1
SbASMT26	Sobic.010G231000.2	Sobic.010G231000.2.p	Chr10:57371901..57373891 forward	1722	1287	428	47265.5	5.51	cyto: 9, nucl: 3, chlo: 1
SbASMT27	Sobic.010G234400.1	Sobic.010G234400.1.p	Chr10:57710676..57712367 reverse	1422	1152	383	42131.7	5.21	cyto: 6, chlo: 2, nucl: 2, cysk: 2, plas: 1
SbASMT28	Sobic.010G234500.1	Sobic.010G234500.1.p	Chr10:57725721..57727469 reverse	1476	1149	382	42007.5	5.08	cyto: 5, chlo: 3, cysk: 3, nucl: 2
