# Supplementary material for: Serotonin and Melatonin Biosynthesis in Plants: Genome-Wide Identification of the Genes and Their Expression Reveal a Conserved Role in Stress and Development
Source: Int J Mol Sci. 2021 Oct 13;22(20):11034. doi: 10.3390/ijms222011034 (PMC8538589; doi:10.3390/ijms222011034)
Supplement: Supplementary file 1 [file ijms-22-11034-s001.zip › Supplementary material/Supplementary Table S2.xlsx]

## Sheet: Protein_domain_list
Table S2: Information regarding domain organisation of Ser/Mel biosynthetic enzymes
Protein Name	Gene ID	Domain Name	Domain Start	Domain End	Domain Length
OsTDC1	LOC_Os01g56380	Pyridoxal_deC	1	375	375
OsTDC2	LOC_Os05g43510	Pyridoxal_deC	6	375	375
OsTDC3	LOC_Os07g25590	Pyridoxal_deC	21	374	375
OsTDC4	LOC_Os08g04540	Pyridoxal_deC	1	374	375
OsTDC5	LOC_Os08g04560	Pyridoxal_deC	1	374	375
OsTDC6	LOC_Os10g23900	Pyridoxal_deC	6	375	375
	LOC_Os10g23900	Beta_elim_lyase	28	209	293
OsTDC7	LOC_Os10g26110	Pyridoxal_deC	1	375	375
AtTDC1	AT2G20340	Pyridoxal_deC	1	374	375
	AT2G20340	Beta_elim_lyase	52	216	293
AtTDC2.1	AT4G28680	Pyridoxal_deC	1	374	375
	AT4G28680	Beta_elim_lyase	53	213	293
AtTDC2.2	AT4G28680	Pyridoxal_deC	1	374	375
	AT4G28680	Beta_elim_lyase	53	216	293
AtTDC2.3	AT4G28680	Pyridoxal_deC	1	374	375
	AT4G28680	Beta_elim_lyase	53	213	293
AtTDC2.4	AT4G28680	Pyridoxal_deC	1	374	375
	AT4G28680	Beta_elim_lyase	53	213	293
SlTDC1	Solyc03g044120.1.1	Pyridoxal_deC	1	374	375
SlTDC2	Solyc03g045020.2.1	Pyridoxal_deC	1	327	375
SlTDC3	Solyc07g054280.1.1	Pyridoxal_deC	1	374	375
SlTDC4	Solyc07g054860.1.1	Pyridoxal_deC	1	374	375
SlTDC5	Solyc09g064430.2.1	Pyridoxal_deC	1	374	375
SbTDC1	Sobic.001G255300.1	Pyridoxal_deC	1	375	375
SbTDC2	Sobic.002G120700.1	Pyridoxal_deC	1	374	375
SbTDC3	Sobic.003G116400.1	Pyridoxal_deC	1	374	375
SbTDC4	Sobic.003G116500.1	Pyridoxal_deC	1	374	375
	Sobic.003G116500.1	Beta_elim_lyase	37	210	293
SbTDC5	Sobic.003G309700.1	Pyridoxal_deC	1	374	375
	Sobic.003G309700.1	Beta_elim_lyase	28	227	293
SbTDC6	Sobic.007G035000.1	Pyridoxal_deC	144	374	375
SbTDC7	Sobic.007G035300.1	Pyridoxal_deC	1	374	375
SbTDC8	Sobic.007G035500.1	Pyridoxal_deC	1	375	375
SbTDC9	Sobic.009G192600.1	Pyridoxal_deC	1	375	375
OsT5H1	LOC_Os12g16720	p450	1	455	463
AtT5H1	AT3G53305	p450	39	169	463
	AT3G53305	p450	313	456	463
SlT5H1	Solyc03g111940.2.1	p450	1	457	463
SlT5H2	Solyc03g112010.2.1	p450	1	458	463
SlT5H3	Solyc03g112040.1.1	p450	1	448	463
SlT5H4	Solyc04g083140.1.1	p450	1	450	463
SlT5H5	Solyc06g076160.2.1	p450	2	456	463
SlT5H6	Solyc09g014900.2.1	p450	1	456	463
SbT5H1	Sobic.009G064400.1	p450	1	457	463
OsSNAT1	LOC_Os05g40260	Acetyltransf_1	3	117	117
		Acetyltransf_10	37	109	127
		Acetyltransf_7	10	75	76
		FR47	22	80	86
OsSNAT2	LOC_Os08g01170	Acetyltransf_1	16	117	117
		Acetyltransf_10	40	109	127
		Acetyltransf_7	5	74	76
AtSNAT1.1	AT1G32070	Acetyltransf_1	39	117	117
		Acetyltransf_10	38	109	127
		Acetyltransf_7	11	75	76
		FR47	22	80	86
AtSNAT1.2	AT1G32070	Acetyltransf_1	39	117	117
		Acetyltransf_10	38	109	127
		Acetyltransf_7	11	75	76
		FR47	22	80	86
AtSNAT1.3	AT1G32070	Acetyltransf_1	40	117	117
		Acetyltransf_10	38	109	127
		Acetyltransf_7	11	75	76
		FR47	22	80	86
SlSNAT1	Solyc05g010250.1.1	Acetyltransf_1	16	117	117
		Acetyltransf_10	20	109	127
		Acetyltransf_7	6	75	76
SlSNAT2	Solyc10g074910.1.1	Acetyltransf_1	3	117	117
		Acetyltransf_10	39	109	127
		Acetyltransf_7	12	76	76
SbSNAT1	Sobic.009G175500.1	Acetyltransf_1	3	117	117
		Acetyltransf_10	37	109	127
		Acetyltransf_7	10	75	76
		FR47	22	80	86
OsASMT1	LOC_Os01g54969	Methyltransf_2	14	210	210
		Dimerisation	1	51	51
OsASMT2	LOC_Os04g11970	Methyltransf_2	1	176	210
		Dimerisation	1	51	51
OsASMT3	LOC_Os05g43930	Methyltransf_2	14	210	210
		Dimerisation	1	51	51
OsASMT4	LOC_Os05g43940	Methyltransf_2	14	210	210
		Dimerisation	1	51	51
OsASMT5	LOC_Os06g13280	Methyltransf_2	16	210	210
		Dimerisation	2	51	51
OsASMT6	LOC_Os06g16960	Methyltransf_2	7	210	210
		Dimerisation	1	51	51
OsASMT7	LOC_Os07g27880	Methyltransf_2	4	198	210
		Dimerisation	1	51	51
OsASMT8	LOC_Os07g27970	Methyltransf_2	4	209	210
		Dimerisation	1	51	51
OsASMT9	LOC_Os07g28040	Methyltransf_2	4	209	210
		Dimerisation	1	51	51
OsASMT10	LOC_Os08g07260	Methyltransf_2	3	209	210
		Dimerisation	1	51	51
OsASMT11	LOC_Os08g19420	Methyltransf_2	3	210	210
		Dimerisation	1	51	51
OsASMT12	LOC_Os08g35310	Methyltransf_2	4	209	210
		Dimerisation	2	51	51
OsASMT13	LOC_Os09g17560	Methyltransf_2	4	210	210
		Dimerisation	1	51	51
OsASMT14	LOC_Os10g02840	Methyltransf_2	16	210	210
OsASMT15	LOC_Os10g02880	Methyltransf_2	5	210	210
		Dimerisation	2	51	51
		Dimerisation2	2	88	90
OsASMT16	LOC_Os11g12760	Methyltransf_2	15	210	210
		Dimerisation	1	51	51
OsASMT17	LOC_Os11g33300	Methyltransf_2	15	209	210
		Dimerisation	1	51	51
OsASMT18	LOC_Os12g25450	Methyltransf_2	3	210	210
		Dimerisation	1	51	51
OsASMT19	LOC_Os12g25490	Methyltransf_2	2	210	210
		Dimerisation	1	51	51
AtASMT1	AT1G21100	Methyltransf_2	1	209	210
		Dimerisation	1	51	51
AtASMT2	AT1G21110	Methyltransf_2	1	210	210
		Dimerisation	1	51	51
AtASMT3	AT1G21120	Methyltransf_2	1	209	210
		Dimerisation	1	51	51
AtASMT4	AT1G21130	Methyltransf_2	1	209	210
		Dimerisation	1	51	51
AtASMT5	AT1G33030	Methyltransf_2	1	210	210
		Dimerisation	1	51	51
AtASMT6.1	AT1G51990	Methyltransf_2	1	210	210
		Dimerisation	2	51	51
AtASMT6.2	AT1G51990	Methyltransf_2	1	210	210
		Dimerisation	2	51	51
AtASMT7	AT1G62900	Methyltransf_2	24	209	210
AtASMT8.1	AT1G63140	Methyltransf_2	1	134	210
		Dimerisation	1	51	51
AtASMT8.2	AT1G63140	Methyltransf_2	1	209	210
		Dimerisation	1	51	51
AtASMT9	AT1G76790	Methyltransf_2	1	209	210
		Dimerisation	1	51	51
AtASMT10	AT1G77520	Methyltransf_2	1	209	210
		Dimerisation	1	51	51
AtASMT11	AT1G77530	Methyltransf_2	1	209	210
		Dimerisation	1	51	51
AtASMT12	AT3G53140	Methyltransf_2	6	209	210
		Dimerisation	1	51	51
AtASMT13	AT4G35150	Methyltransf_2	16	209	210
		Dimerisation	4	51	51
		Rrf2	17	58	83
AtASMT14	AT4G35160	Methyltransf_2	15	209	210
		Dimerisation	4	51	51
AtASMT15	AT5G37170	Methyltransf_2	27	209	210
		Dimerisation	20	51	51
AtASMT16	AT5G53810	Methyltransf_2	1	210	210
		Dimerisation	1	51	51
		Methyltransf_PK	52	169	218
AtASMT17	AT5G54160	Methyltransf_2	1	210	210
		Dimerisation	1	51	51
SlASMT1	Solyc01g068550.2.1	Methyltransf_2	1	209	210
		Dimerisation	2	51	51
SlASMT2	Solyc02g077510.2.1	Methyltransf_2	1	179	210
SlASMT3	Solyc02g077520.2.1	Methyltransf_2	1	209	210
		Dimerisation	1	51	51
SlASMT4	Solyc02g077530.1.1	Methyltransf_2	1	209	210
		Dimerisation	1	51	51
SlASMT5	Solyc03g097700.2.1	Methyltransf_2	1	210	210
		Dimerisation	1	50	51
SlASMT6	Solyc06g060200.1.1	Methyltransf_2	32	158	210
SlASMT7	Solyc06g064500.2.1	Methyltransf_2	5	210	210
		Dimerisation	2	51	51
SlASMT8	Solyc06g064510.2.1	Methyltransf_2	4	210	210
		Dimerisation	2	51	51
SlASMT9	Solyc10g008120.2.1	Methyltransf_2	1	210	210
		Dimerisation	1	51	51
SlASMT10	Solyc10g079540.1.1	Methyltransf_2	1	209	210
		Dimerisation	2	51	51
SlASMT11	Solyc12g041960.1.1	Methyltransf_2	1	210	210
		Dimerisation	1	50	51
SbASMT1	Sobic.001G354200.1	Methyltransf_2	6	210	210
		Dimerisation	1	51	51
SbASMT2	Sobic.001G354400.1	Methyltransf_2	6	210	210
		Dimerisation	1	51	51
SbASMT3	Sobic.002G077700.1	Methyltransf_2	15	209	210
		Dimerisation	1	51	51
SbASMT4	Sobic.002G079300.1	Methyltransf_2	67	209	210
SbASMT5	Sobic.003G298500.1	Methyltransf_2	6	210	210
		Dimerisation	1	51	51
SbASMT6	Sobic.004G128400.1	Methyltransf_2	2	210	210
		Dimerisation	1	51	51
SbASMT7	Sobic.004G341500.1	Methyltransf_2	15	210	210
SbASMT8	Sobic.004G341600.1	Methyltransf_2	21	210	210
SbASMT9	Sobic.005G045600.1	Methyltransf_2	2	210	210
		Dimerisation	1	51	51
SbASMT10	Sobic.005G086600.1	Methyltransf_2	4	210	210
		Dimerisation	3	51	51
SbASMT11	Sobic.005G129100.1	Methyltransf_2	7	210	210
		Dimerisation	3	51	51
SbASMT12	Sobic.005G216100.1	Methyltransf_2	14	210	210
		Dimerisation	1	51	51
SbASMT13	Sobic.005G216200.1	Methyltransf_2	14	210	210
		Dimerisation	1	51	51
SbASMT14	Sobic.006G007900.1	Methyltransf_2	4	210	210
		Dimerisation	3	51	51
SbASMT15	Sobic.006G008000.1	Methyltransf_2	4	210	210
		Dimerisation	3	51	51
SbASMT16	Sobic.007G074800.1	Methyltransf_2	4	210	210
		Dimerisation	3	51	51
SbASMT17	Sobic.007G170500.1	Methyltransf_2	4	210	210
		Dimerisation	1	51	51
SbASMT18	Sobic.008G013900.1	Methyltransf_2	8	210	210
		Methyltransf_31	5	152	152
SbASMT19	Sobic.008G014000.1	Methyltransf_2	1	210	210
SbASMT20	Sobic.009G197000.1	Methyltransf_2	1	210	210
		Dimerisation	1	51	51
SbASMT21	Sobic.009G197400.1	Methyltransf_2	3	210	210
		Dimerisation	1	51	51
SbASMT22.1	Sobic.009G197600.4	Methyltransf_2	1	210	210
		Dimerisation	1	51	51
SbASMT22.2	Sobic.009G197600.5	Methyltransf_2	1	210	210
		Dimerisation	1	51	51
SbASMT23	Sobic.009G197800.1	Methyltransf_2	1	210	210
SbASMT24	Sobic.009G198000.1	Methyltransf_2	1	210	210
		Dimerisation	1	51	51
SbASMT25	Sobic.010G230800.1	Methyltransf_2	4	210	210
SbASMT26	Sobic.010G231000.2	Methyltransf_2	19	210	210
		Dimerisation	3	51	51
SbASMT27	Sobic.010G234400.1	Methyltransf_2	14	210	210
SbASMT28	Sobic.010G234500.1	Methyltransf_2	6	210	210
		Dimerisation	3	51	51
