# Supplementary material for: Serotonin and Melatonin Biosynthesis in Plants: Genome-Wide Identification of the Genes and Their Expression Reveal a Conserved Role in Stress and Development
Source: Int J Mol Sci. 2021 Oct 13;22(20):11034. doi: 10.3390/ijms222011034 (PMC8538589; doi:10.3390/ijms222011034)
Supplement: Supplementary file 1 [file ijms-22-11034-s001.zip › Supplementary material/Supplementary Table S3.xlsx]

## Sheet: Arabidopsis
Table S3: List of predicted miRNAs targeting genes encoding Ser/Mel biosynthetic enzymes in Arabidopsis, rice, tomato and sorghum
miRNA_Acc.	Target_Acc.	Expectation	UPE$	miRNA_start	miRNA_end	Target_start	Target_end	miRNA_aligned_fragment	Target_aligned_fragment	Inhibition	Target_Desc.		Multiplicity
ath-miR862-3p	AT2G20340.1	3	-1	1	21	889	909	AUAUGCUGGAUCUACUUGAAG	UUUCACGUGGAUGCAGCAUAU	Cleavage	Pyridoxal phosphate (PLP)-dependent transferases superfamily protein		1
ath-miR8169	AT1G51990.1	3.5	-1	1	21	592	612	AUAGACAGAGUCACUCACAGA	GGUGUGAGUGACUUUGUAGAU	Cleavage	O-methyltransferase family protein		1
ath-miR8169	AT1G51990.2	3.5	-1	1	21	592	612	AUAGACAGAGUCACUCACAGA	GGUGUGAGUGACUUUGUAGAU	Cleavage	O-methyltransferase family protein		1
ath-miR834	AT1G77530.1	3.5	-1	1	21	167	187	UGGUAGCAGUAGCGGUGGUAA	AUACGAUCGCUGCUGCUAGCA	Cleavage	O-methyltransferase family protein		1
ath-miR870-5p	AT5G53810.1	3.5	-1	1	21	1492	1512	AAGAACAUCAAAUUAGAAUGU	AUAUUUUCGUGUGAUGUUCUU	Translation	O-methyltransferase family protein		1
ath-miR447a-3p	AT4G28680.1	4	-1	1	22	684	705	UUGGGGACGAGAUGUUUUGUUG	UGGCAAAACAUUACUUCCUCAA	Translation	TYRDC, TYRDC1 | L-tyrosine decarboxylase		1
ath-miR447a-3p	AT4G28680.2	4	-1	1	22	684	705	UUGGGGACGAGAUGUUUUGUUG	UGGCAAAACAUUACUUCCUCAA	Translation	TYRDC, TYRDC1 | L-tyrosine decarboxylase		1
ath-miR447a-3p	AT4G28680.4	4	-1	1	22	727	748	UUGGGGACGAGAUGUUUUGUUG	UGGCAAAACAUUACUUCCUCAA	Translation	TYRDC | L-tyrosine decarboxylase		1
ath-miR447a-3p	AT4G28680.3	4	-1	1	22	818	839	UUGGGGACGAGAUGUUUUGUUG	UGGCAAAACAUUACUUCCUCAA	Translation	TYRDC | L-tyrosine decarboxylase		1
ath-miR447b	AT4G28680.1	4	-1	1	22	684	705	UUGGGGACGAGAUGUUUUGUUG	UGGCAAAACAUUACUUCCUCAA	Translation	TYRDC, TYRDC1 | L-tyrosine decarboxylase		1
ath-miR447b	AT4G28680.2	4	-1	1	22	684	705	UUGGGGACGAGAUGUUUUGUUG	UGGCAAAACAUUACUUCCUCAA	Translation	TYRDC, TYRDC1 | L-tyrosine decarboxylase		1
ath-miR447b	AT4G28680.4	4	-1	1	22	727	748	UUGGGGACGAGAUGUUUUGUUG	UGGCAAAACAUUACUUCCUCAA	Translation	TYRDC | L-tyrosine decarboxylase		1
ath-miR447b	AT4G28680.3	4	-1	1	22	818	839	UUGGGGACGAGAUGUUUUGUUG	UGGCAAAACAUUACUUCCUCAA	Translation	TYRDC | L-tyrosine decarboxylase		1
ath-miR5635a	AT1G63140.2	4	-1	1	21	33	53	UGUUAAGGAGUGUUAACGGUG	CAUCUUCAACAUUCCUUAACC	Cleavage	O-methyltransferase family protein		1
ath-miR5635a	AT1G63140.1	4	-1	1	21	33	53	UGUUAAGGAGUGUUAACGGUG	CAUCUUCAACAUUCCUUAACC	Cleavage	O-methyltransferase family protein		1
ath-miR5635b	AT1G63140.2	4	-1	1	21	33	53	UGUUAAGGAGUGUUAACGGUG	CAUCUUCAACAUUCCUUAACC	Cleavage	O-methyltransferase family protein		1
ath-miR5635b	AT1G63140.1	4	-1	1	21	33	53	UGUUAAGGAGUGUUAACGGUG	CAUCUUCAACAUUCCUUAACC	Cleavage	O-methyltransferase family protein		1
ath-miR5635c	AT1G63140.2	4	-1	1	21	33	53	UGUUAAGGAGUGUUAACGGUG	CAUCUUCAACAUUCCUUAACC	Cleavage	O-methyltransferase family protein		1
ath-miR5635c	AT1G63140.1	4	-1	1	21	33	53	UGUUAAGGAGUGUUAACGGUG	CAUCUUCAACAUUCCUUAACC	Cleavage	O-methyltransferase family protein		1
ath-miR5635d	AT1G63140.2	4	-1	1	21	33	53	UGUUAAGGAGUGUUAACGGUG	CAUCUUCAACAUUCCUUAACC	Cleavage	O-methyltransferase family protein		1
ath-miR5635d	AT1G63140.1	4	-1	1	21	33	53	UGUUAAGGAGUGUUAACGGUG	CAUCUUCAACAUUCCUUAACC	Cleavage	O-methyltransferase family protein		1
ath-miR830-3p	AT1G77530.1	4	-1	1	21	1181	1201	UAACUAUUUUGAGAAGAAGUG	GUUUUCUUUUCAAGAUUGUUU	Cleavage	O-methyltransferase family protein		1
ath-miR837-5p	AT1G77520.1	4	-1	1	21	220	240	AUCAGUUUCUUGUUCGUUUCA	AGAAGUGGACGAGAAAAUGGU	Cleavage	O-methyltransferase family protein		1
ath-miR3434-3p	AT1G32070.1	4.5	-1	1	20	445	464	UCAGAGUAUCAGCCAUGUGA	UUAUAUGGUUGCUACUUUGC	Cleavage	ATNSI, NSI | nuclear shuttle interacting		1
ath-miR3434-3p	AT1G32070.3	4.5	-1	1	20	459	478	UCAGAGUAUCAGCCAUGUGA	UUAUAUGGUUGCUACUUUGC	Cleavage	ATNSI, NSI | nuclear shuttle interacting		1
ath-miR3434-3p	AT1G32070.2	4.5	-1	1	20	481	500	UCAGAGUAUCAGCCAUGUGA	UUAUAUGGUUGCUACUUUGC	Cleavage	ATNSI, NSI | nuclear shuttle interacting		1
ath-miR393a-3p	AT1G62900.1	4.5	-1	1	21	809	829	AUCAUGCUAUCUCUUUGGAUU	GAUUUAAACAAAUAGCAUGGU	Translation	S-adenosyl-L-methionine-dependent methyltransferases superfamily protein		1
ath-miR398a-3p	AT5G53810.1	4.5	-1	1	21	913	933	UGUGUUCUCAGGUCACCCCUU	GGGGGAGGACUUGGCAACACA	Cleavage	O-methyltransferase family protein		1
ath-miR5015	AT1G21130.2	4.5	-1	1	21	992	1012	UUGGUGUUAUGUGUAGUCUUC	GAAGUUUAUACAUGGUACUAG	Cleavage	O-methyltransferase family protein		1
ath-miR8174	AT4G35160.1	4.5	-1	1	21	83	103	AUGUGUAUAGGGAAGCUAAUC	CGAAAGCUUCUCUAGACAUAU	Cleavage	O-methyltransferase family protein		1
ath-miR870-3p	AT3G53305.1	4.5	-1	1	21	267	287	UAAUUUGGUGUUUCUUCGAUC	GGUCAAGAAAAUAUCAAAUUC	Cleavage	CYP71B32 | cytochrome P450, family 71, subfamily B, polypeptide 32		2
ath-miR159c	AT4G35150.1	5	-1	1	21	518	538	UUUGGAUUGAAGGGAGCUCCU	AGGAGUUUCCUUGGAUCAAAG	Cleavage	O-methyltransferase family protein		1
ath-miR159c	AT4G35160.1	5	-1	1	21	692	712	UUUGGAUUGAAGGGAGCUCCU	AGGAGUUUCCUUGGAUCAAAG	Cleavage	O-methyltransferase family protein		1
ath-miR160a-3p	AT5G53810.1	5	-1	1	21	661	681	GCGUAUGAGGAGCCAUGCAUA	UUUGCAUCGCUCUUUAUGCUU	Cleavage	O-methyltransferase family protein		1
ath-miR1888b	AT2G20340.1	5	-1	1	21	213	233	UUAGGCUAAGAUUUGUGAAGA	UCUUCAUAAGCUUUUGCCUGA	Translation	Pyridoxal phosphate (PLP)-dependent transferases superfamily protein		1
ath-miR5634	AT5G54160.1	5	-1	1	21	580	601	AGGGACUUUG-UGAAUUUAGGG	CCCUAGAUUCAACAAGGUCUUU	Translation	ATOMT1, OMT1 | O-methyltransferase 1		1
ath-miR5641	AT1G21130.2	5	-1	1	21	1023	1043	UGGAAGAAGAUGAUAGAAUUA	UAAUUUUAUUAUGUUUUUAUA	Cleavage	O-methyltransferase family protein		1
ath-miR864-3p	AT1G51990.2	5	-1	1	22	586	607	UAAAGUCAAUAAUACCUUGAAG	UUUGAAGGUGUGAGUGACUUUG	Translation	O-methyltransferase family protein		1
ath-miR864-3p	AT1G51990.1	5	-1	1	22	586	607	UAAAGUCAAUAAUACCUUGAAG	UUUGAAGGUGUGAGUGACUUUG	Translation	O-methyltransferase family protein		1
ath-miR870-3p	AT3G53305.1	5	-1	1	21	582	603	UAAUUUG-GUGUUUCUUCGAUC	GAUCAAAGAAACAUUCAGAUUA	Cleavage	CYP71B32 | cytochrome P450, family 71, subfamily B, polypeptide 32		2

## Sheet: Rice
miRNA_Acc.	Target_Acc.	Expectation	UPE$	miRNA_start	miRNA_end	Target_start	Target_end	miRNA_aligned_fragment	Target_aligned_fragment	Inhibition	Target_Desc.	Multiplicity
osa-miR2863b	LOC_Os09g17560.1	2.5	-1	1	21	1174	1194	UUCGUUUAUUUGGACUAGAGU	ACUCUAGUUCAAAUAAUUGAA	Cleavage	O-methyltransferase, putative, expressed	1
osa-miR6249a	LOC_Os08g04560.1	2.5	-1	1	21	433	453	CGUGAAGAGCUCGCCGGCGGC	AUCGCCGGUGAGCUCAUCGCG	Cleavage	tryptophan decarboxylase, putative, expressed	1
osa-miR6249b	LOC_Os08g04560.1	2.5	-1	1	21	433	453	CGUGAAGAGCUCGCCGGCGGC	AUCGCCGGUGAGCUCAUCGCG	Cleavage	tryptophan decarboxylase, putative, expressed	1
osa-miR1846e	LOC_Os12g25450.1	3	-1	1	20	70	89	CAACGAGGAGGCCGGGACCA	CGGUGCUGGCCUCCUCGAUG	Cleavage	O-methyltransferase, putative, expressed	1
osa-miR156k	LOC_Os08g04560.1	3.5	-1	1	21	1925	1945	UGACAGAAGAGAGAGAGCACA	GGUUCUUUUUCUUUUUUGUUA	Cleavage	tryptophan decarboxylase, putative, expressed	1
osa-miR1861c	LOC_Os07g27880.1	3.5	-1	1	22	806	827	CGAUCUUGUAGCAAGAACUGAG	UUAAGUUUGUGCUACAUGAUUG	Cleavage	O-methyltransferase, putative, expressed	1
osa-miR2867-5p	LOC_Os10g02880.1	3.5	-1	1	22	1343	1364	UGUGCCAUCCCACACAUCCCGA	AUGUGCUCUGUGGGAUGGUACA	Cleavage	O-methyltransferase, putative, expressed	1
osa-miR5159	LOC_Os09g17560.1	3.5	-1	1	24	1159	1182	AACUAGAGUGGGUCAACGGGUACC	CUCACCAUGUGACCUACUCUAGUU	Cleavage	O-methyltransferase, putative, expressed	1
osa-miR5493	LOC_Os06g16960.1	3.5	-1	1	21	11	31	AGCCGGGCUCGGUCGCGCGUG	AGUGCGCCGCCGAGCUCGGCA	Cleavage	O-methyltransferase, putative, expressed	1
osa-miR5836	LOC_Os12g16720.1	3.5	-1	1	21	653	673	UGAGCAGCCGGACCAUGGGAU	UUCCUGUCGUUCGGCUGCUCC	Cleavage	cytochrome P450 71A1, putative, expressed	1
osa-miR6249a	LOC_Os10g23900.1	3.5	-1	1	21	847	867	CGUGAAGAGCUCGCCGGCGGC	CCCGUCGGCGAGCUCUGCGCC	Cleavage	tryptophan decarboxylase, putative, expressed	1
osa-miR6249b	LOC_Os10g23900.1	3.5	-1	1	21	847	867	CGUGAAGAGCUCGCCGGCGGC	CCCGUCGGCGAGCUCUGCGCC	Cleavage	tryptophan decarboxylase, putative, expressed	1
osa-miR1439	LOC_Os04g11970.1	4	-1	1	21	1279	1299	UUUUGGAACGGAGUGAGUAUU	AAUAUUUCCUCCGUUUCACAA	Cleavage	O-methyltransferase, putative, expressed	1
osa-miR2102-3p	LOC_Os10g26110.1	4	-1	1	22	1071	1092	CAUGGUGCCGGUUCCGGUGGCG	CGCCGCCGGCGCCGGCGCCAUC	Cleavage	tryptophan decarboxylase, putative, expressed	2
osa-miR2102-3p	LOC_Os10g26110.1	4	-1	1	22	774	795	CAUGGUGCCGGUUCCGGUGGCG	CACCACGGGGAUCGGCGCCGUC	Cleavage	tryptophan decarboxylase, putative, expressed	2
osa-miR2867-3p	LOC_Os01g54969.1	4	-1	1	20	1086	1105	CCAGGACGUGUGGGAUGGCA	CAAGAUCCUGCACGUCCUGG	Cleavage	O-methyltransferase, putative, expressed	1
osa-miR2867-5p	LOC_Os10g02840.1	4	-1	1	22	1132	1153	UGUGCCAUCCCACACAUCCCGA	UUGUGCGUUGUGGGAUGGCACA	Cleavage	O-methyltransferase, putative, expressed	1
osa-miR5153	LOC_Os08g04540.1	4	-1	1	24	259	282	UGGAUUCCACUGACACGUAGACGU	ACUACUACAAGUCCGUGGAGUCCA	Translation	tryptophan decarboxylase, putative, expressed	1
osa-miR5505	LOC_Os08g19420.1	4	-1	1	22	744	765	GAGGAUUCGGUAUUGAUCGCUA	AAGUGCUCGGUACUGGAUCUUC	Cleavage	O-methyltransferase, putative, expressed	1
osa-miR1425-3p	LOC_Os10g26110.1	4.5	-1	1	21	1138	1158	CAGCAAGAACUGGAUCUUAAU	AUGAAGCUCUGGUUCGUGCUG	Cleavage	tryptophan decarboxylase, putative, expressed	1
osa-miR156a	LOC_Os12g25490.1	4.5	-1	1	20	254	272	UGACAGAAGAGAGUGAGCAC	GUGCUCACUCUCU-CUGGCA	Cleavage	O-methyltransferase, putative, expressed	1
osa-miR156b-5p	LOC_Os12g25490.1	4.5	-1	1	20	254	272	UGACAGAAGAGAGUGAGCAC	GUGCUCACUCUCU-CUGGCA	Cleavage	O-methyltransferase, putative, expressed	1
osa-miR156c-5p	LOC_Os12g25490.1	4.5	-1	1	20	254	272	UGACAGAAGAGAGUGAGCAC	GUGCUCACUCUCU-CUGGCA	Cleavage	O-methyltransferase, putative, expressed	1
osa-miR156d	LOC_Os12g25490.1	4.5	-1	1	20	254	272	UGACAGAAGAGAGUGAGCAC	GUGCUCACUCUCU-CUGGCA	Cleavage	O-methyltransferase, putative, expressed	1
osa-miR156e	LOC_Os12g25490.1	4.5	-1	1	20	254	272	UGACAGAAGAGAGUGAGCAC	GUGCUCACUCUCU-CUGGCA	Cleavage	O-methyltransferase, putative, expressed	1
osa-miR156f-5p	LOC_Os12g25490.1	4.5	-1	1	20	254	272	UGACAGAAGAGAGUGAGCAC	GUGCUCACUCUCU-CUGGCA	Cleavage	O-methyltransferase, putative, expressed	1
osa-miR156g-5p	LOC_Os12g25490.1	4.5	-1	1	20	254	272	UGACAGAAGAGAGUGAGCAC	GUGCUCACUCUCU-CUGGCA	Cleavage	O-methyltransferase, putative, expressed	1
osa-miR156h-5p	LOC_Os12g25490.1	4.5	-1	1	20	254	272	UGACAGAAGAGAGUGAGCAC	GUGCUCACUCUCU-CUGGCA	Cleavage	O-methyltransferase, putative, expressed	1
osa-miR156i	LOC_Os12g25490.1	4.5	-1	1	20	254	272	UGACAGAAGAGAGUGAGCAC	GUGCUCACUCUCU-CUGGCA	Cleavage	O-methyltransferase, putative, expressed	1
osa-miR156j-5p	LOC_Os12g25490.1	4.5	-1	1	20	254	272	UGACAGAAGAGAGUGAGCAC	GUGCUCACUCUCU-CUGGCA	Cleavage	O-methyltransferase, putative, expressed	1
osa-miR164a	LOC_Os04g11970.1	4.5	-1	1	21	291	311	UGGAGAAGCAGGGCACGUGCA	UGCGCGUGCUCUCCGUCUCCG	Cleavage	O-methyltransferase, putative, expressed	1
osa-miR164b	LOC_Os04g11970.1	4.5	-1	1	21	291	311	UGGAGAAGCAGGGCACGUGCA	UGCGCGUGCUCUCCGUCUCCG	Cleavage	O-methyltransferase, putative, expressed	1
osa-miR164d	LOC_Os04g11970.1	4.5	-1	1	21	291	311	UGGAGAAGCAGGGCACGUGCU	UGCGCGUGCUCUCCGUCUCCG	Cleavage	O-methyltransferase, putative, expressed	1
osa-miR164f	LOC_Os04g11970.1	4.5	-1	1	21	291	311	UGGAGAAGCAGGGCACGUGCA	UGCGCGUGCUCUCCGUCUCCG	Cleavage	O-methyltransferase, putative, expressed	1
osa-miR1850.2	LOC_Os12g16720.1	4.5	-1	1	21	234	253	UUGUGUGUGAACUAAACGUGG	CCACGGUUAGUUCAUAC-CAA	Cleavage	cytochrome P450 71A1, putative, expressed	1
osa-miR2863b	LOC_Os10g02880.1	4.5	-1	1	21	1177	1197	UUCGUUUAUUUGGACUAGAGU	AUUCUAGUUCAGACAAUUGAA	Cleavage	O-methyltransferase, putative, expressed	1
osa-miR2922	LOC_Os07g27970.1	4.5	-1	1	20	1184	1203	AAUAAGUGAUUACCGAAAUU	AAUUUAAGUAAUUAUUAAUU	Cleavage	O-methyltransferase, putative, expressed	1
osa-miR2929	LOC_Os07g27970.1	4.5	-1	1	21	1262	1282	CUCAAGGGUGUUUGUGAAAUA	UAUUUCACAAAAGUUUUUGAA	Translation	O-methyltransferase, putative, expressed	1
osa-miR5161	LOC_Os05g40260.1	4.5	-1	1	20	370	389	UCUGGAUCAGAGGGAGUAUA	GGGACUCCCUUAGAUCCGGA	Cleavage	acetyltransferase, GNAT family, putative, expressed	1
osa-miR5495	LOC_Os05g40260.1	4.5	-1	1	21	374	394	AGAGGUCCGGAUCGAACGUAG	CUCCCUUAGAUCCGGAUUUUU	Cleavage	acetyltransferase, GNAT family, putative, expressed	1
osa-miR5514	LOC_Os12g25490.1	4.5	-1	1	21	489	510	UCCCAG-AGCUUUGGCCGUCGC	CGCACGGCCAGAGCUUCUGGGA	Cleavage	O-methyltransferase, putative, expressed	1
osa-miR5534a	LOC_Os07g27880.1	4.5	-1	1	21	908	928	UGACGACAACAGCUAGAAUGG	UCAUUUUAGAUGUUGUAGUUG	Cleavage	O-methyltransferase, putative, expressed	1
osa-miR5534b	LOC_Os07g27880.1	4.5	-1	1	21	908	928	CGAUGACAACAGCUAGAAUGG	UCAUUUUAGAUGUUGUAGUUG	Cleavage	O-methyltransferase, putative, expressed	1
osa-miR5821	LOC_Os10g26110.1	4.5	-1	1	21	1004	1024	UGGACGGAGCGAUGGUGGGCG	CGCUCACCGCCGCGCUGUCCA	Cleavage	tryptophan decarboxylase, putative, expressed	2
osa-miR5821	LOC_Os10g26110.1	4.5	-1	1	21	326	346	UGGACGGAGCGAUGGUGGGCG	GGCUCAACGUCGUGCCGUUCA	Cleavage	tryptophan decarboxylase, putative, expressed	2
osa-miR164c	LOC_Os04g11970.1	5	-1	1	21	291	311	UGGAGAAGCAGGGUACGUGCA	UGCGCGUGCUCUCCGUCUCCG	Cleavage	O-methyltransferase, putative, expressed	1
osa-miR1850.2	LOC_Os12g25450.1	5	-1	1	21	978	998	UUGUGUGUGAACUAAACGUGG	CCUUGUUUGGUGCAUACAUGA	Translation	O-methyltransferase, putative, expressed	1
osa-miR2275d	LOC_Os08g35310.1	5	-1	1	22	18	39	CUUGUUUUUCUCCAAUAUCUCA	UGAAAUAUUGAAGAAAGAUAGA	Cleavage	O-methyltransferase, putative, expressed	1
osa-miR2923	LOC_Os05g40260.1	5	-1	1	22	1443	1465	AGACAAAAAUAUAAAU-AACAAA	UUUGUUUGUUUUUGUUUUUGUUU	Cleavage	acetyltransferase, GNAT family, putative, expressed	1
osa-miR5158	LOC_Os08g19420.1	5	-1	1	24	221	244	UGAGCCACUGGGAUGAGGAUGAAU	GGUCAUCUCCAUUCCAGUGCCUGA	Cleavage	O-methyltransferase, putative, expressed	1
osa-miR7695-3p	LOC_Os08g04560.1	5	-1	1	21	1515	1534	ACGUGAUGUGCCACGUAGGCA	GGCUUACGUGGCGCA-CACGG	Cleavage	tryptophan decarboxylase, putative, expressed	1

## Sheet: Sorghum
miRNA_Acc.	Target_Acc.	Expectation	UPE$	miRNA_start	miRNA_end	Target_start	Target_end	miRNA_aligned_fragment	Target_aligned_fragment	Inhibition	Target_Desc.	Multiplicity
sbi-miR5568g-5p	Sobic.002G120700.1	1.5	-1	1	21	2203	2223	CAAAUUAUAAGAUGUUUUGGC	CCCAAAACAACUUAUAAUUUG	Cleavage	Tryptophan decarboxylase	1
sbi-miR6220-3p	Sobic.003G309700.1	2	-1	1	24	1957	1980	AUGCCUUAUAAUUUGGGAUGGAGA	CCUCCAUCCCAAAUUAUAAGUUAU	Cleavage	Tryptophan decarboxylase	1
sbi-miR6225-3p	Sobic.003G309700.1	2	-1	1	24	2171	2194	GAAACGAAUCUUUUAAGUCUAAUU	AACUAGGCUCAAAAGAUUUGUUUC	Cleavage	Tryptophan decarboxylase	1
sbi-miR5386	Sobic.009G192600.1	2.5	-1	1	20	1482	1501	CGUCGCUGUCGCGCGCGCUG	ACGCGCCCGCGACGGCGACG	Cleavage	Tryptophan decarboxylase	1
sbi-miR5568d-3p	Sobic.002G120700.1	3	-1	1	21	2130	2150	AAAGUUGUGUAUCUAGAAAAG	UUUUUAUAGGUACAUAGUUUU	Cleavage	Tryptophan decarboxylase	1
sbi-miR2118-5p	Sobic.005G216200.1	3.5	-1	1	22	1285	1306	GGCAUGGGAACAUGUAGGAAGG	GUUUUCUAUAUGUUUUUGUGUC	Cleavage	Methyltransferase	1
sbi-miR395f	Sobic.001G255300.1	3.5	-1	1	21	1737	1757	AUGAAGUGUUUGGGGGAACUC	UAGUUUCACCAACUACUUCAU	Cleavage	Tryptophan decarboxylase	1
sbi-miR397-5p	Sobic.005G216100.1	3.5	-1	1	21	1147	1167	UCAUUGAGUGCAGCGUUGAUG	CGUCGAUGCUGGAUUCAGUGA	Translation	Methyltransferase	1
sbi-miR5568b-3p	Sobic.002G120700.1	3.5	-1	1	21	2127	2147	ACUAUGUAUCUAGAAAAGCUA	UUUUUUUUAUAGGUACAUAGU	Cleavage	Tryptophan decarboxylase	1
sbi-miR5568f-3p	Sobic.003G309700.1	3.5	-1	1	21	1958	1978	GUCUUAUAAUUUGGAAUGGAG	CUCCAUCCCAAAUUAUAAGUU	Cleavage	Tryptophan decarboxylase	1
sbi-miR821d	Sobic.008G013900.1	3.5	-1	1	21	1302	1322	AAGUCAUCAACAACAAAGUUG	UGACUUUGUUAUUGAUGGUUG	Translation	Methyltransferase	1
sbi-miR395a	Sobic.001G255300.1	4	-1	1	21	1737	1757	GUGAAGUGUUUGGGGGAACUC	UAGUUUCACCAACUACUUCAU	Cleavage	Tryptophan decarboxylase	1
sbi-miR395b	Sobic.001G255300.1	4	-1	1	21	1737	1757	GUGAAGUGUUUGGGGGAACUC	UAGUUUCACCAACUACUUCAU	Cleavage	Tryptophan decarboxylase	1
sbi-miR395c	Sobic.001G255300.1	4	-1	1	21	1737	1757	GUGAAGUGUUUGGGGGAACUC	UAGUUUCACCAACUACUUCAU	Cleavage	Tryptophan decarboxylase	1
sbi-miR395d	Sobic.001G255300.1	4	-1	1	21	1737	1757	GUGAAGUGUUUGGGGGAACUC	UAGUUUCACCAACUACUUCAU	Cleavage	Tryptophan decarboxylase	1
sbi-miR395e	Sobic.001G255300.1	4	-1	1	21	1737	1757	GUGAAGUGUUUGGGGGAACUC	UAGUUUCACCAACUACUUCAU	Cleavage	Tryptophan decarboxylase	1
sbi-miR395g	Sobic.001G255300.1	4	-1	1	21	1737	1757	GUGAAGUGUUUGGGGGAACUC	UAGUUUCACCAACUACUUCAU	Cleavage	Tryptophan decarboxylase	1
sbi-miR395h	Sobic.001G255300.1	4	-1	1	21	1737	1757	GUGAAGUGUUUGGGGGAACUC	UAGUUUCACCAACUACUUCAU	Cleavage	Tryptophan decarboxylase	1
sbi-miR395i	Sobic.001G255300.1	4	-1	1	21	1737	1757	GUGAAGUGUUUGGGGGAACUC	UAGUUUCACCAACUACUUCAU	Cleavage	Tryptophan decarboxylase	1
sbi-miR395j	Sobic.001G255300.1	4	-1	1	21	1737	1757	GUGAAGUGUUUGGGGGAACUC	UAGUUUCACCAACUACUUCAU	Cleavage	Tryptophan decarboxylase	1
sbi-miR395k	Sobic.001G255300.1	4	-1	1	21	1737	1757	GUGAAGUGUUUGGAGGAACUC	UAGUUUCACCAACUACUUCAU	Cleavage	Tryptophan decarboxylase	1
sbi-miR395l	Sobic.001G255300.1	4	-1	1	21	1737	1757	GUGAAGUGCUUGGGGGAACUC	UAGUUUCACCAACUACUUCAU	Cleavage	Tryptophan decarboxylase	1
sbi-miR5385	Sobic.005G086600.1	4	-1	1	22	731	752	ACCACCAACCCCACCGCUUCUC	CGUCGGCGGUGGGGUUGGGGGA	Cleavage	Methyltransferase	1
sbi-miR6224a-3p	Sobic.004G128400.1	4	-1	1	21	1307	1327	CUUAUAUACUAGGACGGAGGG	UCCUCCCUCCUAAUGUAUAAC	Cleavage	Methyltransferase	1
sbi-miR6224b-3p	Sobic.004G128400.1	4	-1	1	21	1307	1327	CUUAUAUACUAGGACGGAGGG	UCCUCCCUCCUAAUGUAUAAC	Cleavage	Methyltransferase	1
sbi-miR6224c-3p	Sobic.004G128400.1	4	-1	1	21	1307	1327	CUUAUAUACUAGGACGGAGGG	UCCUCCCUCCUAAUGUAUAAC	Cleavage	Methyltransferase	1
sbi-miR164c	Sobic.007G170500.1	4.5	-1	1	21	482	503	UGGAGAAGCAGGACACG-UGAG	CUCGUCGUGUCCUCCUUCUUCA	Cleavage	Methyltransferase	1
sbi-miR5565c	Sobic.005G216100.1	4.5	-1	1	21	1300	1320	UACACAUGUGGAUUGAGGUGA	UUGUUUUAAUCUAUAUAUGUA	Cleavage	Methyltransferase	1
sbi-miR5565g-3p	Sobic.005G216100.1	4.5	-1	1	24	1296	1319	ACACAUGUGGAUUGAGAUGAAUAC	GUUUUUGUUUUAAUCUAUAUAUGU	Cleavage	Methyltransferase	1
sbi-miR6224a-5p	Sobic.001G354200.1	4.5	-1	1	21	1079	1099	CUCCGUCCUAAUAUAUAAGGC	GAUUUAUAUAUUAUGACGGUU	Cleavage	Methyltransferase	1
sbi-miR6224b-5p	Sobic.001G354200.1	4.5	-1	1	21	1079	1099	CUCCGUCCUAAUAUAUAAGGC	GAUUUAUAUAUUAUGACGGUU	Cleavage	Methyltransferase	1
sbi-miR6224c-5p	Sobic.001G354200.1	4.5	-1	1	21	1079	1099	CUCCGUCCUAAUAUAUAAGGC	GAUUUAUAUAUUAUGACGGUU	Cleavage	Methyltransferase	1
sbi-miR156a	Sobic.010G230800.1	5	-1	1	20	277	295	UGACAGAAGAGAGUGAGCAC	GUGCUCAUUCUCU-CUGGCA	Cleavage	Methyltransferase	1
sbi-miR156a	Sobic.010G234500.1	5	-1	1	20	313	331	UGACAGAAGAGAGUGAGCAC	GUGCUCAC-CUUUUCUGGCA	Cleavage	Methyltransferase	1
sbi-miR156b	Sobic.010G230800.1	5	-1	1	20	277	295	UGACAGAAGAGAGUGAGCAC	GUGCUCAUUCUCU-CUGGCA	Cleavage	Methyltransferase	1
sbi-miR156b	Sobic.010G234500.1	5	-1	1	20	313	331	UGACAGAAGAGAGUGAGCAC	GUGCUCAC-CUUUUCUGGCA	Cleavage	Methyltransferase	1
sbi-miR156c	Sobic.010G230800.1	5	-1	1	20	277	295	UGACAGAAGAGAGUGAGCAC	GUGCUCAUUCUCU-CUGGCA	Cleavage	Methyltransferase	1
sbi-miR156c	Sobic.010G234500.1	5	-1	1	20	313	331	UGACAGAAGAGAGUGAGCAC	GUGCUCAC-CUUUUCUGGCA	Cleavage	Methyltransferase	1
sbi-miR156f	Sobic.010G230800.1	5	-1	1	20	277	295	UGACAGAAGAGAGUGAGCAC	GUGCUCAUUCUCU-CUGGCA	Cleavage	Methyltransferase	1
sbi-miR156f	Sobic.010G234500.1	5	-1	1	20	313	331	UGACAGAAGAGAGUGAGCAC	GUGCUCAC-CUUUUCUGGCA	Cleavage	Methyltransferase	1
sbi-miR156g	Sobic.010G230800.1	5	-1	1	20	277	295	UGACAGAAGAGAGUGAGCAC	GUGCUCAUUCUCU-CUGGCA	Cleavage	Methyltransferase	1
sbi-miR156g	Sobic.010G234500.1	5	-1	1	20	313	331	UGACAGAAGAGAGUGAGCAC	GUGCUCAC-CUUUUCUGGCA	Cleavage	Methyltransferase	1
sbi-miR156h	Sobic.010G230800.1	5	-1	1	20	277	295	UGACAGAAGAGAGUGAGCAC	GUGCUCAUUCUCU-CUGGCA	Cleavage	Methyltransferase	1
sbi-miR156h	Sobic.010G234500.1	5	-1	1	20	313	331	UGACAGAAGAGAGUGAGCAC	GUGCUCAC-CUUUUCUGGCA	Cleavage	Methyltransferase	1
sbi-miR156i	Sobic.010G230800.1	5	-1	1	20	277	295	UGACAGAAGAGAGUGAGCAC	GUGCUCAUUCUCU-CUGGCA	Cleavage	Methyltransferase	1
sbi-miR156i	Sobic.010G234500.1	5	-1	1	20	313	331	UGACAGAAGAGAGUGAGCAC	GUGCUCAC-CUUUUCUGGCA	Cleavage	Methyltransferase	1
sbi-miR164a	Sobic.010G234400.1	5	-1	1	21	340	360	UGGAGAAGCAGGGCACGUGCA	UGCGCGUGCUCACCUUCUCUG	Translation	Methyltransferase	1
sbi-miR164d	Sobic.010G234400.1	5	-1	1	21	340	360	UGGAGAAGCAGGGCACGUGCA	UGCGCGUGCUCACCUUCUCUG	Translation	Methyltransferase	1
sbi-miR164e	Sobic.010G234400.1	5	-1	1	21	340	360	UGGAGAAGCAGGGCACGUGCA	UGCGCGUGCUCACCUUCUCUG	Translation	Methyltransferase	1
sbi-miR172b	Sobic.004G341500.1	5	-1	1	20	2042	2061	GGAAUCUUGAUGAUGCUGCA	UGCAGCAUUGUCGAUGUGCC	Cleavage	Methyltransferase	1
sbi-miR172f	Sobic.010G234400.1	5	-1	1	21	579	599	AGAAUCCUGAUGAUGCUGCAC	CGGCAGGAUCAUCAGGAUCAG	Cleavage	Methyltransferase	1
sbi-miR397-5p	Sobic.005G216200.1	5	-1	1	21	1147	1167	UCAUUGAGUGCAGCGUUGAUG	CGUCGAUGCUGGAUUCAGCGA	Translation	Methyltransferase	1
sbi-miR5565a	Sobic.005G216100.1	5	-1	1	24	1297	1320	AACACAUGUGGAUUGAGGCGAAUC	UUUUUGUUUUAAUCUAUAUAUGUA	Cleavage	Methyltransferase	1
sbi-miR5565b	Sobic.005G216100.1	5	-1	1	24	1297	1320	AACACAUGUGGAUUGAGGCGAAUC	UUUUUGUUUUAAUCUAUAUAUGUA	Cleavage	Methyltransferase	1
sbi-miR6224a-5p	Sobic.001G354400.1	5	-1	1	21	1114	1134	CUCCGUCCUAAUAUAUAAGGC	GAUUUGUAUAUUAUGACGGUU	Cleavage	Methyltransferase	1
sbi-miR6224b-5p	Sobic.001G354400.1	5	-1	1	21	1114	1134	CUCCGUCCUAAUAUAUAAGGC	GAUUUGUAUAUUAUGACGGUU	Cleavage	Methyltransferase	1
sbi-miR6224c-5p	Sobic.001G354400.1	5	-1	1	21	1114	1134	CUCCGUCCUAAUAUAUAAGGC	GAUUUGUAUAUUAUGACGGUU	Cleavage	Methyltransferase	1

## Sheet: Tomato
miRNA_Acc.	Target_Acc.		Expectation	UPE$	miRNA_start	miRNA_end	Target_start	Target_end	miRNA_aligned_fragment	Target_aligned_fragment	Inhibition	Target_Desc.	Multiplicity
sly-miR171c	Solyc02g077510.2.1	methyltransferase	5	-1	1	21	155	175	UAUUGGUGCGGUUCAAUGAGA	UUUCAUUGAGACGAGCCAAUU	Translation	methyltransferase	1
sly-miR9472-5p	Solyc02g077520.2.1	methyltransferase	4	-1	1	21	79	98	UUUCAGUAGACGUUGUGAAUA	UGUUC-CAAUGUCUAGUGAAA	Cleavage	methyltransferase	1
sly-miR6027-5p	Solyc03g097700.2.1	methyltransferase	4	-1	1	22	296	317	AUGGGUAGCACAAGGAUUAAUG	CCUUAAUUCUUAUGUUAUUUAU	Translation	methyltransferase	1
sly-miR9471a-3p	Solyc03g112010.2.1	Tryptophan-5-hydroxylase	4.5	-1	1	21	278	297	UUGGCUGAGUGAGCAUCACGG	UCGUGAU-CUCGUUUGGUCAA	Cleavage	Tryptophan-5-hydroxylase	1
sly-miR1916	Solyc06g064500.2.1	methyltransferase	4.5	-1	1	20	1127	1146	AUUUCACUUAGACACCUCAA	UUAAGGUCUUUAAUUGAAAU	Cleavage	methyltransferase	1
sly-miR6023	Solyc06g076160.2.1	Tryptophan-5-hydroxylase	4.5	-1	1	22	225	246	UUCCAUGAAAGAGUUUUUGGAU	CUUCAAAAACUUUCUCAUGAAU	Cleavage	Tryptophan-5-hydroxylase	1
sly-miR156e-5p	Solyc10g008120.2.1	methyltransferase	5	-1	1	20	1186	1207	UGAUAGAAGAGAGUGA--GCAC	GUGCAUUUAUUUUUUUUUAUCA	Cleavage	methyltransferase	1
