# Supplementary material for: Serotonin and Melatonin Biosynthesis in Plants: Genome-Wide Identification of the Genes and Their Expression Reveal a Conserved Role in Stress and Development
Source: Int J Mol Sci. 2021 Oct 13;22(20):11034. doi: 10.3390/ijms222011034 (PMC8538589; doi:10.3390/ijms222011034)
Supplement: Supplementary file 1 [file ijms-22-11034-s001.zip › Supplementary material/Supplementary Table S4.xlsx]

## Sheet: Table S4
Table S4: Schematic representation of predicted miRs targeting Ser/Mel biosynthetic genes showing homology in Arabidopsis, rice, sorghum and tomato. Yes (y) and no (n) denote presence or absence of sequence homology respectively.
Name of miRNA	Arabidopsis	Rice	Tomato	Sorghum
miR156	n	y	y	y
miR159	y	n	n	n
miR164	n	y	n	y
miR172	n	n	n	y
miR393	y	n	n	n
miR395	n	n	n	y
miR397	n	n	n	y
miR398	y	n	n	n
miR447	y	n	n	n
miR5635	y	n	n	n
