# Supplementary material for: Serotonin and Melatonin Biosynthesis in Plants: Genome-Wide Identification of the Genes and Their Expression Reveal a Conserved Role in Stress and Development
Source: Int J Mol Sci. 2021 Oct 13;22(20):11034. doi: 10.3390/ijms222011034 (PMC8538589; doi:10.3390/ijms222011034)
Supplement: Supplementary file 1 [file ijms-22-11034-s001.zip › Supplementary material/Supplementary Table S5.xlsx]

## Sheet: Sheet1
Table S5: List of primers used in the study
S. No.	Primer Name	Sequence
1	OsTDC1_FP	CCACAAATGGCTGATGACC
2	OsTDC1_RP	GCGTGGTTCTTGAGGTACTCC
3	OsTDC2_FP	ACGGTTCTTTCAGGTAAGTTCG
4	OsTDC2_RP	CTACACCATTTTCCCCAAGACC
5	OsTDC3_FP	GAAGCGTGGAAGGTTGTCC
6	OsTDC3_RP	GATTATTTTGCCGTGTCAATCC
7	OsT5H1_FP	AACACATCAGCGGCAACC
8	OsT5H1_RP	CTTGAGATTGTCGTCGGTTAGG
9	OsSNAT1_FP	CCACTGCAAAAGATGTGTGC
10	OsSNAT1_RP	AAACAAAAACAAAACTGCAACG
11	OsSNAT2_FP	CTAGACACACACACACACATGC
12	OsSNAT2_RP	GATGAATGGAATGGATTACTGG
13	OsASMT2_FP	AGTATGTGCTCTGTGGGATGG
14	OsASMT2_RP	GCAGCTTTTCAGTTTTCTCTTCC
15	OsEF1α_FP	TTTCACTCTTGGTGTGAAGCAGAT
16	OsEF1α_RP	GACTTCCTTCACGATTTCATCGTAA
17	osa-miR6249a_SLprimer	GTCGTATCCAGTGCAGGGTCCGAGGTATTCGCACTGGATACGACGCCGCC
18	osa-miR6249a_Fwdprimer	ATTGTACGTGAAGAGCTCGCC
19	osa-miR1846e_SLprimer	GTCGTATCCAGTGCAGGGTCCGAGGTATTCGCACTGGATACGACTGGTCC
20	osa-miR1846e_Fwdprimer	ATGTTACAACGAGGAGGCCG
21	Universal Rev primer_SL	CCAGTGCAGGGTCCGAGGTA
22	OsTDC5-qRT-FP:	CGAGAGGTGCGTGGAATAAT
23	OsTDC5-qRT-RP:	AAGGCCAAACAAATCACCTG
24	OsASMT18-qRT-FP:	GGCCACAATAGTTGTCGATACA
25	OsASMT18-qRT-RP:	AACAGGCAGTTCCACATAAACTT
26	18S_Fwd	CTACGTCCCTGCCCTTTGTACA
27	18S_Rev	ACACTTCACCGGACCATTCAA
